# Supplementary material for: 4,4′-(1,3,4-Oxadiazole-2,5-diyl)di­pyri­dinium dibromide monohydrate
Source: Acta Crystallogr Sect E Struct Rep Online. 2010 Nov 17;66(Pt 12):o3212. doi: 10.1107/S1600536810046878 (PMC3011558; doi:10.1107/S1600536810046878)
Supplement: Supplementary file 1 [file e-66-o3212-sup1.cif]

##############################################################################
###                                                                        ###
###        Electronic paper (Acta Crystallographica Section E)             ###
###                                                                        ###
##############################################################################
#                                                                            #
# This CIF contains the data in a paper accepted for publication in Acta     #
# Crystallographica Section E. It conforms to the requirements of Notes      #
# for Authors for Section E, and has been peer reviewed under the auspices   #
# of the IUCr Commission on Journals.                                        #
#                                                                            #
# Full details of the Crystallographic Information File format               #
# are given in the paper "The Crystallographic Information File (CIF):       #
# a New Standard Archive File for Crystallography" by S. R. Hall, F. H.      #
# Allen and I. D. Brown [Acta Cryst. (1991), A47, 655-685].                  #
#                                                                            #
# The current version of the core CIF dictionary is obtainable from          #
# ftp://ftp.iucr.org/pub/cif_core.dic. The current version number is 2.4.    #
#                                                                            #
# Software is freely available for graphical display of the structure(s) in  #
# this CIF.  For information consult the CIF home page http://www.iucr.org/  #
# cif/home.html                                                              #
#                                                                            #
# This file may be used for bona fide research purposes within the           #
# scientific community so long as proper attribution is given to the journal # 
# article from which it was obtained.                                        #
#                                                                            #
##############################################################################
                                             
data_I
_audit_creation_method     SHELXL-97
_chemical_name_systematic
;
4,4'-(1,3,4-Oxadiazole-2,5-diyl)dipyridinium dibromide monohydrate
;
_chemical_name_common     ?
_chemical_formula_moiety     'C12 H10 N4 O +, 2(Br -), H2 O'
_chemical_formula_sum     'C12 H12 Br2 N4 O2'
_chemical_formula_iupac     'C12 H10 N4 O +, 2Br -, H2 O'
_chemical_formula_weight     404.08
_chemical_melting_point     ?
_symmetry_cell_setting     monoclinic
_symmetry_space_group_name_H-M     'P 21/n'
_symmetry_space_group_name_Hall     '-P 2yn'
loop_
    _symmetry_equiv_pos_as_xyz
    'x, y, z'
    '-x+1/2, y+1/2, -z+1/2'
    '-x, -y, -z'
    'x-1/2, -y-1/2, z-1/2'
_cell_length_a     5.2917(11)
_cell_length_b     17.531(4)
_cell_length_c     15.909(3)
_cell_angle_alpha     90.00
_cell_angle_beta     95.42(3)
_cell_angle_gamma     90.00
_cell_volume     1469.3(5)
_cell_formula_units_Z     4
_cell_measurement_reflns_used     3351
_cell_measurement_theta_min     2.5621
_cell_measurement_theta_max     27.480
_cell_measurement_temperature     293(2)
_exptl_crystal_description     'Prism'
_exptl_crystal_colour     'Colorless'
_exptl_crystal_size_max     0.2000
_exptl_crystal_size_mid     0.2000
_exptl_crystal_size_min     0.2000
_exptl_crystal_density_diffrn     1.827
_exptl_crystal_density_meas     ?
_exptl_crystal_density_method     'not measured'
_exptl_crystal_F_000     792
_exptl_absorpt_coefficient_mu     5.524
_exptl_absorpt_correction_type     multi-scan
_exptl_absorpt_process_details     '(CrystalClear; Rigaku, 2005)'
_exptl_absorpt_correction_T_min     0.8634
_exptl_absorpt_correction_T_max     1.0000
_exptl_special_details
;
;
_diffrn_ambient_temperature     293(2)
_diffrn_radiation_type     MoK\a
_diffrn_radiation_wavelength     0.71073
_diffrn_radiation_source     'fine-focus sealed tube'
_diffrn_radiation_monochromator     graphite
_diffrn_measurement_device_type     'Rigaku Mercury2'
_diffrn_measurement_method     'CCD_Profile_fitting'
_diffrn_detector_area_resol_mean     13.6612
_diffrn_reflns_number     14787
_diffrn_reflns_av_R_equivalents     0.1237
_diffrn_reflns_av_sigmaI/netI     0.1089
_diffrn_reflns_theta_min     3.47
_diffrn_reflns_theta_max     27.48
_diffrn_reflns_theta_full     27.48
_diffrn_measured_fraction_theta_max     0.996
_diffrn_measured_fraction_theta_full     0.996
_diffrn_reflns_limit_h_min     -6
_diffrn_reflns_limit_h_max     6
_diffrn_reflns_limit_k_min     -22
_diffrn_reflns_limit_k_max     22
_diffrn_reflns_limit_l_min     -20
_diffrn_reflns_limit_l_max     20
_diffrn_standards_number     ?
_diffrn_standards_interval_count     ?
_diffrn_standards_interval_time     ?
_diffrn_standards_decay_%     ?
_refine_special_details
;
Refinement of <i>F</i>^2^ against ALL reflections. The weighted <i>R</i>-factor
<i>wR</i> and goodness of fit <i>S</i> are based on <i>F</i>^2^, conventional
<i>R</i>-factors <i>R</i> are based on <i>F</i>, with <i>F</i> set to zero for
negative <i>F</i>^2^. The threshold expression of <i>F</i>^2^ >
\s(<i>F</i>^2^) is used only for calculating <i>R</i>-factors(gt) <i>etc</i>.
and is not relevant to the choice of reflections for refinement.
<i>R</i>-factors based on <i>F</i>^2^ are statistically about twice as large
as those based on <i>F</i>, and <i>R</i>- factors based on ALL data will be
even larger.
;
_reflns_number_total     3351
_reflns_number_gt     2057
_reflns_threshold_expression     >2sigma(I)
_refine_ls_structure_factor_coef     Fsqd
_refine_ls_matrix_type     full
_refine_ls_R_factor_all     0.1122
_refine_ls_R_factor_gt     0.0608
_refine_ls_wR_factor_gt     0.0960
_refine_ls_wR_factor_ref     0.1105
_refine_ls_goodness_of_fit_ref     1.055
_refine_ls_restrained_S_all     1.620
_refine_ls_number_reflns     3351
_refine_ls_number_parameters     182
_refine_ls_number_restraints     4
_refine_ls_hydrogen_treatment     constr
_refine_ls_weighting_scheme     calc
_refine_ls_weighting_details
         'calc w=1/[\s^2^(Fo^2^)+(0.0181P)^2^+0.7564P] where P=(Fo^2^+2Fc^2^)/3'
_atom_sites_solution_hydrogens     geom
_atom_sites_solution_primary     direct
_atom_sites_solution_secondary     difmap
_refine_ls_shift/su_max     0.000
_refine_ls_shift/su_mean     0.000
_refine_diff_density_max     0.500
_refine_diff_density_min     -0.560
_refine_ls_extinction_method     SHELXL
_refine_ls_extinction_coef     0.0179(12)
_refine_ls_extinction_expression
                                  'Fc^*^=kFc[1+0.001xFc^2^\l^3^/sin(2\q)]^-1/4^'
loop_
    _atom_type_symbol
    _atom_type_description
    _atom_type_scat_dispersion_real
    _atom_type_scat_dispersion_imag
    _atom_type_scat_source
    'C' 'C' 0.0033 0.0016
                         'International Tables Vol C Tables 4.2.6.8 and 6.1.1.4'
    'H' 'H' 0.0000 0.0000
                         'International Tables Vol C Tables 4.2.6.8 and 6.1.1.4'
    'N' 'N' 0.0061 0.0033
                         'International Tables Vol C Tables 4.2.6.8 and 6.1.1.4'
    'O' 'O' 0.0106 0.0060
                         'International Tables Vol C Tables 4.2.6.8 and 6.1.1.4'
    'Br' 'Br' -0.2901 2.4595
                         'International Tables Vol C Tables 4.2.6.8 and 6.1.1.4'
_computing_data_collection     'CrystalClear (Rigaku, 2005)'
_computing_cell_refinement     'CrystalClear (Rigaku, 2005)'
_computing_data_reduction     'CrystalClear (Rigaku, 2005)'
_computing_structure_solution     'SHELXS97 (Sheldrick, 2008)'
_computing_structure_refinement     'SHELXL97 (Sheldrick, 2008)'
_computing_molecular_graphics     'SHELXTL (Sheldrick, 2008)'
_computing_publication_material     'SHELXTL (Sheldrick, 2008)'
loop_
    _atom_site_type_symbol
    _atom_site_label
    _atom_site_fract_x
    _atom_site_fract_y
    _atom_site_fract_z
    _atom_site_U_iso_or_equiv
    _atom_site_adp_type
    _atom_site_calc_flag
    _atom_site_refinement_flags
    _atom_site_occupancy
    _atom_site_disorder_assembly
    _atom_site_disorder_group
    Br Br1 0.18714(17) 0.55914(5) 0.63099(6) 0.0437(3) Uani d . 1 . .
    O O1 0.0187(10) 0.3400(3) 0.9429(3) 0.0319(13) Uani d . 1 . .
    C C12 0.1428(16) 0.5397(5) 0.8894(5) 0.037(2) Uani d . 1 . .
    H H12A 0.2942 0.5478 0.9229 0.044 Uiso calc R 1 . .
    N N1 0.0017(14) 0.0806(4) 1.0711(5) 0.043(2) Uani d . 1 . .
    H H1A -0.0375 0.0360 1.0885 0.051 Uiso calc R 1 . .
    N N3 0.3649(13) 0.4071(4) 0.9798(5) 0.0391(18) Uani d . 1 . .
    C C7 0.1437(15) 0.4071(5) 0.9364(5) 0.031(2) Uani d . 1 . .
    N N2 0.3954(13) 0.3359(4) 1.0176(5) 0.0390(18) Uani d . 1 . .
    C C2 -0.0995(16) 0.1868(4) 0.9865(6) 0.039(2) Uani d . 1 . .
    H H2B -0.2092 0.2117 0.9463 0.047 Uiso calc R 1 . .
    N N4 -0.1899(14) 0.5864(4) 0.7948(5) 0.0413(19) Uani d . 1 . .
    H H4A -0.2572 0.6235 0.7653 0.050 Uiso calc R 1 . .
    C C4 0.2829(16) 0.1829(5) 1.0785(5) 0.038(2) Uani d . 1 . .
    H H4B 0.4331 0.2056 1.1010 0.045 Uiso calc R 1 . .
    C C6 0.1883(15) 0.2988(4) 0.9944(5) 0.033(2) Uani d . 1 . .
    C C9 -0.2029(15) 0.4591(5) 0.8382(6) 0.039(2) Uani d . 1 . .
    H H9A -0.2838 0.4119 0.8365 0.046 Uiso calc R 1 . .
    C C1 -0.1564(16) 0.1146(5) 1.0141(6) 0.040(2) Uani d . 1 . .
    H H1B -0.3048 0.0903 0.9926 0.048 Uiso calc R 1 . .
    C C3 0.1220(15) 0.2216(4) 1.0193(5) 0.032(2) Uani d . 1 . .
    C C8 0.0254(15) 0.4693(4) 0.8867(5) 0.031(2) Uani d . 1 . .
    C C11 0.0294(18) 0.5977(5) 0.8412(6) 0.043(2) Uani d . 1 . .
    H H11A 0.1069 0.6453 0.8411 0.052 Uiso calc R 1 . .
    C C10 -0.3083(17) 0.5193(5) 0.7925(6) 0.042(2) Uani d . 1 . .
    H H10A -0.4624 0.5133 0.7599 0.050 Uiso calc R 1 . .
    C C5 0.2213(17) 0.1121(5) 1.1036(6) 0.043(2) Uani d . 1 . .
    H H5A 0.3293 0.0856 1.1428 0.051 Uiso calc R 1 . .
    Br Br2 0.19209(18) 0.82026(5) 0.74803(7) 0.0527(4) Uani d . 1 . .
    O O2 0.6881(12) 0.7150(3) 0.7191(4) 0.0601(19) Uani d D 1 . .
    H H2D 0.6726 0.7611 0.7028 0.072 Uiso d RD 1 . .
    H H2A 0.5106 0.7367 0.7060 0.072 Uiso d RD 1 . .
loop_
    _atom_site_aniso_label
    _atom_site_aniso_U_11
    _atom_site_aniso_U_22
    _atom_site_aniso_U_33
    _atom_site_aniso_U_12
    _atom_site_aniso_U_13
    _atom_site_aniso_U_23
    Br1 0.0439(6) 0.0500(6) 0.0366(6) 0.0134(5) 0.0010(4) -0.0015(4)
    O1 0.033(3) 0.037(3) 0.026(3) -0.001(3) 0.000(3) 0.001(3)
    C12 0.032(5) 0.042(5) 0.036(6) -0.007(4) 0.001(4) 0.000(4)
    N1 0.048(5) 0.040(4) 0.041(5) -0.001(4) 0.010(4) 0.005(4)
    N3 0.037(4) 0.035(4) 0.043(5) -0.006(4) -0.009(4) 0.004(4)
    C7 0.032(5) 0.039(5) 0.022(5) -0.009(4) 0.000(4) -0.003(4)
    N2 0.038(4) 0.039(4) 0.038(5) -0.005(4) -0.007(4) 0.004(4)
    C2 0.038(5) 0.043(5) 0.034(6) 0.001(4) -0.001(4) -0.002(4)
    N4 0.042(5) 0.049(5) 0.033(5) 0.017(4) 0.004(4) 0.006(4)
    C4 0.037(5) 0.047(5) 0.029(6) -0.003(4) -0.002(4) 0.000(4)
    C6 0.036(5) 0.036(5) 0.026(5) -0.003(4) 0.007(4) 0.001(4)
    C9 0.035(5) 0.048(5) 0.033(5) -0.009(5) 0.002(4) -0.004(4)
    C1 0.037(5) 0.041(5) 0.043(6) -0.008(4) 0.005(5) -0.006(5)
    C3 0.035(5) 0.038(5) 0.026(5) -0.002(4) 0.007(4) -0.003(4)
    C8 0.032(5) 0.034(5) 0.027(5) 0.002(4) 0.005(4) 0.005(4)
    C11 0.050(6) 0.040(5) 0.042(6) 0.000(5) 0.010(5) 0.003(5)
    C10 0.034(5) 0.058(6) 0.033(6) 0.006(5) 0.001(4) -0.007(5)
    C5 0.048(6) 0.047(6) 0.034(6) 0.006(5) 0.008(5) 0.005(4)
    Br2 0.0432(6) 0.0618(7) 0.0532(8) 0.0114(5) 0.0060(5) 0.0022(5)
    O2 0.061(4) 0.046(4) 0.073(5) 0.022(4) 0.002(4) 0.016(4)
_geom_special_details
;
All e.s.d.'s (except the e.s.d. in the dihedral angle between two l.s. planes)
are estimated using the full covariance matrix. The cell e.s.d.'s are taken
into account individually in the estimation of e.s.d.'s in distances, angles
and torsion angles; correlations between e.s.d.'s in cell parameters are only
used when they are defined by crystal symmetry. An approximate (isotropic)
treatment of cell e.s.d.'s is used for estimating e.s.d.'s involving l.s.
planes.
;
loop_
    _geom_bond_atom_site_label_1
    _geom_bond_atom_site_label_2
    _geom_bond_site_symmetry_2
    _geom_bond_distance
    _geom_bond_publ_flag
    O1 C7 . 1.359(9) ?
    O1 C6 . 1.364(9) ?
    C12 C11 . 1.376(11) ?
    C12 C8 . 1.382(10) ?
    C12 H12A . 0.9300 ?
    N1 C1 . 1.318(10) ?
    N1 C5 . 1.345(11) ?
    N1 H1A . 0.8600 ?
    N3 C7 . 1.301(10) ?
    N3 N2 . 1.388(9) ?
    C7 C8 . 1.453(11) ?
    N2 C6 . 1.297(10) ?
    C2 C3 . 1.379(11) ?
    C2 C1 . 1.382(11) ?
    C2 H2B . 0.9300 ?
    N4 C11 . 1.331(11) ?
    N4 C10 . 1.331(10) ?
    N4 H4A . 0.8600 ?
    C4 C5 . 1.353(11) ?
    C4 C3 . 1.386(11) ?
    C4 H4B . 0.9300 ?
    C6 C3 . 1.463(11) ?
    C9 C10 . 1.371(11) ?
    C9 C8 . 1.383(11) ?
    C9 H9A . 0.9300 ?
    C1 H1B . 0.9300 ?
    C11 H11A . 0.9300 ?
    C10 H10A . 0.9300 ?
    C5 H5A . 0.9300 ?
    O2 H2D . 0.8501 ?
    O2 H2A . 1.0162 ?
loop_
    _geom_angle_atom_site_label_1
    _geom_angle_atom_site_label_2
    _geom_angle_atom_site_label_3
    _geom_angle_site_symmetry_1
    _geom_angle_site_symmetry_3
    _geom_angle
    _geom_angle_publ_flag
    C7 O1 C6 . . 101.9(6) ?
    C11 C12 C8 . . 118.1(8) ?
    C11 C12 H12A . . 120.9 ?
    C8 C12 H12A . . 120.9 ?
    C1 N1 C5 . . 123.2(8) ?
    C1 N1 H1A . . 118.4 ?
    C5 N1 H1A . . 118.4 ?
    C7 N3 N2 . . 106.9(6) ?
    N3 C7 O1 . . 112.3(7) ?
    N3 C7 C8 . . 127.5(7) ?
    O1 C7 C8 . . 120.2(7) ?
    C6 N2 N3 . . 105.5(7) ?
    C3 C2 C1 . . 119.1(9) ?
    C3 C2 H2B . . 120.4 ?
    C1 C2 H2B . . 120.4 ?
    C11 N4 C10 . . 122.0(8) ?
    C11 N4 H4A . . 119.0 ?
    C10 N4 H4A . . 119.0 ?
    C5 C4 C3 . . 120.0(8) ?
    C5 C4 H4B . . 120.0 ?
    C3 C4 H4B . . 120.0 ?
    N2 C6 O1 . . 113.3(7) ?
    N2 C6 C3 . . 127.2(8) ?
    O1 C6 C3 . . 119.4(7) ?
    C10 C9 C8 . . 119.2(8) ?
    C10 C9 H9A . . 120.4 ?
    C8 C9 H9A . . 120.4 ?
    N1 C1 C2 . . 119.4(8) ?
    N1 C1 H1B . . 120.3 ?
    C2 C1 H1B . . 120.3 ?
    C2 C3 C4 . . 119.2(8) ?
    C2 C3 C6 . . 121.6(8) ?
    C4 C3 C6 . . 119.3(8) ?
    C12 C8 C9 . . 120.0(8) ?
    C12 C8 C7 . . 118.9(7) ?
    C9 C8 C7 . . 121.1(7) ?
    N4 C11 C12 . . 120.7(8) ?
    N4 C11 H11A . . 119.6 ?
    C12 C11 H11A . . 119.6 ?
    N4 C10 C9 . . 119.9(8) ?
    N4 C10 H10A . . 120.0 ?
    C9 C10 H10A . . 120.0 ?
    N1 C5 C4 . . 119.2(9) ?
    N1 C5 H5A . . 120.4 ?
    C4 C5 H5A . . 120.4 ?
    H2D O2 H2A . . 61.4 ?
loop_
    _geom_hbond_atom_site_label_D
    _geom_hbond_atom_site_label_H
    _geom_hbond_atom_site_label_A
    _geom_hbond_site_symmetry_A
    _geom_hbond_distance_DH
    _geom_hbond_distance_HA
    _geom_hbond_distance_DA
    _geom_hbond_angle_DHA
    O2 H2A Br2 . 1.02 2.38 3.277(6) 147.1
    O2 H2A Br2 . 1.02 2.38 3.277(6) 147.1
    N1 H1A Br1 4_566 0.86 2.36 3.158(7) 155.4
    C12 H12A N3 3_667 0.93 2.40 3.311(11) 167.1
    C10 H10A Br1 1_455 0.93 2.75 3.595(9) 151.2
    N4 H4A O2 1_455 0.86 1.78 2.608(9) 162.3
    C1 H1B Br1 2_446 0.93 2.74 3.597(9) 153.7
    C9 H9A Br2 2_446 0.93 2.92 3.719(8) 145.2
data_New_Global_Publ_Block
_journal_date_recd_electronic     2010-10-16
_journal_date_accepted     2010-11-12
_journal_name_full     'Acta Crystallographica, Section E'
_journal_year     2010
_journal_volume     66
_journal_issue     12
_journal_page_first     o3212
_journal_page_last     o3212
_journal_paper_category     QO
_journal_coeditor_code     JH2222
_publ_contact_author_name     'Yuan Zhang*'
_publ_contact_author_address
;
Ordered Matter Science Research Center,
College of Chemistry and Chemical,
Engineering, Southeast UniVersity,
Nanjing 211189, People's Republic of China
;
_publ_contact_author_email     zhangshelley86@hotmail.com
_publ_contact_author_fax     ?
_publ_contact_author_phone     ?
_publ_section_title
;
4,4'-(1,3,4-Oxadiazole-2,5-diyl)dipyridinium dibromide monohydrate
;
loop_
    _publ_author_name
    _publ_author_footnote
    _publ_author_address
    'Han, Meng Ting' .
;
Ordered Matter Science Research Center,
College of Chemistry and Chemical,
Engineering, Southeast University,
Nanjing 211189, People's Republic of China
;
    'Zhang, Yuan' .
;
Ordered Matter Science Research Center,
College of Chemistry and Chemical,
Engineering, Southeast University,
Nanjing 211189, People's Republic of China
;
