# Supplementary material for: 4,4′-(1,3,4-Oxadiazole-2,5-diyl)di­pyri­dinium dibromide monohydrate
Source: Acta Crystallogr Sect E Struct Rep Online. 2010 Nov 17;66(Pt 12):o3212. doi: 10.1107/S1600536810046878 (PMC3011558; doi:10.1107/S1600536810046878)
Supplement: Supplementary file 2 [file e-66-o3212-Isup2.hkl]

# 
# h,k,l, Fc-squared, Fo-squared, sigma(Fo-squared) and status flag 
# 
data_I
_shelx_title ' HMT-24-Br in P2(1)/n' 
_shelx_refln_list_code          4 
_shelx_F_calc_maximum      301.58 
_exptl_crystal_F_000       792.00 
_reflns_d_resolution_high  0.7700 
 
loop_ 
 _symmetry_equiv_pos_as_xyz 
 'x, y, z' 
 '-x+1/2, y+1/2, -z+1/2' 
 '-x, -y, -z' 
 'x-1/2, -y-1/2, z-1/2' 
 
_cell_length_a     5.2917 
_cell_length_b    17.5306 
_cell_length_c    15.9094 
_cell_angle_alpha  90.000 
_cell_angle_beta   95.416 
_cell_angle_gamma  90.000 
 
_shelx_F_squared_multiplier     1.000 
 
loop_ 
 _refln_index_h 
 _refln_index_k 
 _refln_index_l 
 _refln_F_squared_calc 
 _refln_F_squared_meas 
 _refln_F_squared_sigma 
 _refln_observed_status 
   2   0   0    29315.58    29546.55   1203.64 o 
   4   0   0       11.28       10.19     25.73 o 
   6   0   0     1814.67     1790.46    188.30 o 
   1   1   0     1549.01     1511.72     29.34 o 
   2   1   0    13518.02    13484.17    659.26 o 
   3   1   0      811.15      814.21     44.21 o 
   4   1   0     4328.82     4065.22    162.89 o 
   5   1   0      584.58      629.57     54.75 o 
   6   1   0      371.13      531.23     75.96 o 
   1   2   0     4485.77     4542.99     65.42 o 
   2   2   0        2.61       57.27     17.28 o 
   3   2   0      364.45      419.59     42.07 o 
   4   2   0        9.67       25.96     27.83 o 
   5   2   0      106.73       45.40     35.86 o 
   6   2   0      118.05       74.40     63.07 o 
   1   3   0     6885.51     7136.89     92.78 o 
   2   3   0     3089.51     3174.44    127.99 o 
   3   3   0    12485.15    12528.06    487.50 o 
   4   3   0      838.67      877.50     62.05 o 
   5   3   0      844.14      835.07     66.03 o 
   6   3   0       20.05      -56.20     56.20 o 
   0   4   0     3218.81     3099.05     96.92 o 
   1   4   0    47412.82    44348.10   1342.93 o 
   2   4   0        6.92       32.82     11.42 o 
   3   4   0     2282.37     2188.57     75.51 o 
   4   4   0       67.54      137.95     39.38 o 
   5   4   0      305.13      294.69     39.77 o 
   6   4   0        0.73        6.90     55.31 o 
   1   5   0     2081.51     2081.96     78.41 o 
   2   5   0      505.62      496.82     49.92 o 
   3   5   0     5553.29     5729.08    173.99 o 
   4   5   0      735.80      728.93     47.50 o 
   5   5   0      573.62      625.99    105.05 o 
   6   5   0       42.10       24.89     63.65 o 
   0   6   0       11.65       10.64     20.46 o 
   1   6   0     1080.06      962.59     26.93 o 
   2   6   0        2.14        2.88     12.54 o 
   3   6   0        7.71       -3.21     12.14 o 
   4   6   0       60.45      211.07     74.27 o 
   5   6   0      278.87      446.68     92.62 o 
   6   6   0       11.52      211.45    124.44 o 
   1   7   0        9.31       15.77     10.14 o 
   2   7   0    11014.10    11072.55    235.29 o 
   3   7   0     3485.61     3825.60    336.68 o 
   4   7   0     5865.76     6743.87    906.68 o 
   5   7   0      634.43      780.04    125.67 o 
   6   7   0      279.78      320.71    143.40 o 
   0   8   0    38652.47    35752.63   1968.32 o 
   1   8   0      416.77      519.85     24.57 o 
   2   8   0     8040.67     7509.49    145.15 o 
   3   8   0        3.73       56.81     38.21 o 
   4   8   0        4.54       12.66     44.05 o 
   5   8   0      674.99      777.86    162.68 o 
   6   8   0      428.21      504.17    240.20 o 
   1   9   0      988.09     1072.02     61.70 o 
   2   9   0      730.27      635.33     48.50 o 
   3   9   0     1017.24     1049.80     98.40 o 
   4   9   0      159.16      177.68     83.40 o 
   5   9   0      200.50      234.75     76.87 o 
   6   9   0      134.58       80.94     72.42 o 
   0  10   0       23.15       42.54     50.07 o 
   1  10   0      854.69      890.13     39.51 o 
   2  10   0       19.16       -2.43     13.31 o 
   3  10   0       97.19       65.72     49.14 o 
   4  10   0       58.83      131.10     63.70 o 
   5  10   0       62.84       91.70     68.67 o 
   6  10   0        4.29       29.82     71.97 o 
   1  11   0     1851.52     1904.46     96.00 o 
   2  11   0      484.35      655.74    104.91 o 
   3  11   0     2778.34     2928.84    215.23 o 
   4  11   0      616.72      812.48    120.56 o 
   5  11   0      545.01      687.96    128.51 o 
   0  12   0      420.11      475.97     59.08 o 
   1  12   0     9107.47     9271.66    315.07 o 
   2  12   0       32.88       -8.95     16.37 o 
   3  12   0      123.24      150.84     58.40 o 
   4  12   0      248.01      332.81     83.01 o 
   5  12   0      521.62      632.72    123.75 o 
   1  13   0        2.04        7.88     20.04 o 
   2  13   0       21.76       90.10     48.08 o 
   3  13   0      196.60      333.53     74.61 o 
   4  13   0       92.55      223.05     78.82 o 
   5  13   0       78.70        7.23     62.62 o 
   0  14   0     1198.29     1161.07    111.86 o 
   1  14   0     2182.93     2157.51    102.64 o 
   2  14   0       87.44      121.30     52.42 o 
   3  14   0       97.35       91.63     65.32 o 
   4  14   0       17.86       -2.16     48.84 o 
   5  14   0       18.27       73.02     77.11 o 
   1  15   0        1.73      -14.97     28.60 o 
   2  15   0     2156.76     2406.08    205.56 o 
   3  15   0      950.47     1031.37    148.03 o 
   4  15   0      844.34      950.32    158.34 o 
   5  15   0      109.35      138.08     88.29 o 
   0  16   0      399.71      522.89     70.95 o 
   1  16   0       37.76       67.65     37.95 o 
   2  16   0     1433.03     1525.26    159.72 o 
   3  16   0       22.28       38.66     57.35 o 
   4  16   0        2.74        7.40     61.70 o 
   1  17   0       21.72       22.68     31.12 o 
   2  17   0        1.58      -26.15     60.74 o 
   3  17   0       10.80      -66.64     66.64 o 
   4  17   0       11.57       -9.11     68.14 o 
   0  18   0      529.43      717.63     87.84 o 
   1  18   0       14.39       26.31     35.35 o 
   2  18   0      291.26      465.24     99.57 o 
   3  18   0        1.96      -14.74     57.62 o 
   4  18   0        1.95       -2.24     73.76 o 
   1  19   0      241.29      238.76     70.16 o 
   2  19   0      114.71       85.73     69.31 o 
   3  19   0      202.58      204.27     93.86 o 
   0  20   0       13.64       -0.40     55.46 o 
   1  20   0      343.83      417.45     88.20 o 
   2  20   0       32.16      -21.86     73.22 o 
   3  20   0       26.72       45.26     73.12 o 
   1  21   0       19.84      157.38     88.64 o 
   2  21   0       12.72      115.21     73.52 o 
   0  22   0       40.30      290.86    256.46 o 
   1  22   0      161.83      375.67    133.49 o 
  -5   0   1       97.47      152.62     49.71 o 
  -3   0   1     4817.44     4323.02    193.14 o 
  -1   0   1     1187.45     1466.79     84.09 o 
   1   0   1    36053.18    35336.58   4126.84 o 
   3   0   1      981.98      987.23     84.62 o 
   5   0   1      634.69      543.68     74.32 o 
  -6   1   1       48.68     1852.50    420.60 o 
  -5   1   1     1550.11     1636.91    135.10 o 
  -4   1   1        2.65       11.37     22.30 o 
  -3   1   1     4181.83     4338.09    138.72 o 
  -2   1   1      172.36      223.30     22.63 o 
  -1   1   1     1764.71     1510.80     64.41 o 
   1   1   1    15649.50    15891.64    297.22 o 
   2   1   1     7226.22     6932.32    156.81 o 
   3   1   1     4989.70     4892.89    169.86 o 
   4   1   1      234.86      259.36     61.62 o 
   5   1   1     1003.53      958.74     69.40 o 
   6   1   1        6.07       14.06     50.27 o 
  -6   2   1      180.68      169.43     80.26 o 
  -5   2   1       69.17      148.68     33.44 o 
  -4   2   1      305.90      374.76     41.33 o 
  -3   2   1      715.37      743.65     44.50 o 
  -2   2   1      334.41      379.75     49.89 o 
  -1   2   1      106.64      119.18     10.35 o 
   1   2   1      503.01      451.06     19.60 o 
   2   2   1     2277.59     2196.94     62.91 o 
   3   2   1     3571.45     3746.64    116.05 o 
   4   2   1     1500.74     1384.00     67.35 o 
   5   2   1      170.06      263.86     77.52 o 
   6   2   1      113.76       43.85     53.24 o 
  -6   3   1      783.44      699.54    146.91 o 
  -5   3   1      636.09      675.27     85.65 o 
  -4   3   1     4080.01     3779.91    238.11 o 
  -3   3   1      345.15      301.66     46.30 o 
  -2   3   1     8924.69     8990.90    221.97 o 
  -1   3   1      232.43      324.99     19.29 o 
   0   3   1      106.64      133.26      6.42 o 
   1   3   1    14031.80    13265.74    213.45 o 
   2   3   1     4370.79     4015.97     87.01 o 
   3   3   1     2264.43     2231.93    111.75 o 
   4   3   1     4121.28     3972.46    184.50 o 
   5   3   1      145.06      214.45     49.44 o 
   6   3   1      166.62      242.51     76.83 o 
  -6   4   1      370.03      444.34     99.82 o 
  -5   4   1       31.96       -9.85     26.25 o 
  -4   4   1      874.68      929.10     98.04 o 
  -3   4   1      297.09      294.79     33.41 o 
  -2   4   1    18834.53    18375.43    486.59 o 
  -1   4   1      538.30      574.27     30.12 o 
   0   4   1    38836.20    40808.80    782.39 o 
   1   4   1     1355.60     1382.88     95.94 o 
   2   4   1     7000.37     6566.89    140.82 o 
   3   4   1        6.55       22.42     19.15 o 
   4   4   1      352.98      415.53     65.19 o 
   5   4   1      180.81      264.54    108.44 o 
   6   4   1      641.71      666.04    133.69 o 
  -6   5   1      474.55      478.73    115.28 o 
  -5   5   1       76.96       79.54     57.58 o 
  -4   5   1      289.92      277.18     37.72 o 
  -3   5   1       61.39      109.38     46.47 o 
  -2   5   1      690.00      718.99     27.86 o 
  -1   5   1     1215.06     1152.41     33.94 o 
   0   5   1      322.94      290.64     32.61 o 
   1   5   1     2912.54     2832.51    134.00 o 
   2   5   1     2016.68     1971.87     71.48 o 
   3   5   1      223.96      170.52     35.24 o 
   4   5   1     3042.81     2893.69    115.62 o 
   5   5   1      232.17      196.13    109.33 o 
   6   5   1       89.13      124.34     74.60 o 
  -6   6   1       96.02      103.97     67.70 o 
  -5   6   1      153.30      213.28     90.47 o 
  -4   6   1      177.09      238.09     50.19 o 
  -3   6   1       60.87       33.97     31.67 o 
  -2   6   1     3033.58     3040.14     85.96 o 
  -1   6   1     1719.93     1614.36     50.66 o 
   0   6   1      720.94      708.07     25.49 o 
   1   6   1     2262.21     2136.85     75.28 o 
   2   6   1       27.45       58.30     34.13 o 
   3   6   1      856.40      760.33    115.51 o 
   4   6   1      714.90      686.14     50.80 o 
   5   6   1      123.77      207.58    134.89 o 
   6   6   1      220.52      306.91     97.77 o 
  -6   7   1      144.48      368.10    112.98 o 
  -5   7   1      487.75      616.40    194.22 o 
  -4   7   1      188.84      268.73     70.21 o 
  -3   7   1     4170.84     4076.24    139.93 o 
  -2   7   1      474.04      495.67     23.82 o 
  -1   7   1       13.67       55.81     13.35 o 
   0   7   1     6386.30     6259.56    162.14 o 
   1   7   1     1118.78      952.80     39.29 o 
   2   7   1      762.64      780.54     60.87 o 
   3   7   1     5603.55     6162.00    922.88 o 
   4   7   1      885.72      926.16    119.52 o 
   5   7   1      604.25      693.89    120.37 o 
   6   7   1        6.89       45.97     88.53 o 
  -6   8   1        0.79       84.15     70.57 o 
  -5   8   1        6.56       26.69     47.45 o 
  -4   8   1      999.10      850.80    104.86 o 
  -3   8   1     5574.83     5104.39    219.39 o 
  -2   8   1      295.43      258.56     17.87 o 
  -1   8   1    16367.59    16102.54    449.42 o 
   0   8   1     1865.21     1665.54     56.22 o 
   1   8   1    11183.78    10867.94    251.28 o 
   2   8   1      277.77      291.20     42.67 o 
   3   8   1       18.17        0.50     32.52 o 
   4   8   1      217.93      309.26    192.79 o 
   5   8   1     1049.84     1219.45    169.11 o 
   6   8   1        9.78       -0.97     68.91 o 
  -6   9   1        1.81       95.37     80.98 o 
  -5   9   1     1325.22     1317.15    154.77 o 
  -4   9   1       75.06      181.70     99.65 o 
  -3   9   1      199.02      157.21     34.94 o 
  -2   9   1     1197.44     1337.59     48.55 o 
  -1   9   1        1.11       22.05     14.09 o 
   0   9   1      277.08      214.98     25.30 o 
   1   9   1     5435.83     5452.03    137.69 o 
   2   9   1      919.66      905.48     77.96 o 
   3   9   1     1882.61     1878.64    152.41 o 
   4   9   1       39.80       11.30     78.41 o 
   5   9   1      466.01      583.14    145.75 o 
   6   9   1      225.06      204.38    179.37 o 
  -6  10   1      160.06      407.21    121.31 o 
  -5  10   1       35.61       30.83     55.67 o 
  -4  10   1      253.97      297.62     71.00 o 
  -3  10   1     2044.84     2086.32    153.99 o 
  -2  10   1       37.78       99.03     15.61 o 
  -1  10   1     3030.51     2771.60     96.31 o 
   0  10   1     2108.11     2137.40     98.75 o 
   1  10   1      226.60      189.92     17.72 o 
   2  10   1     1688.25     1717.37    119.24 o 
   3  10   1      689.06      735.47     89.91 o 
   4  10   1      227.55      222.94     67.44 o 
   5  10   1      171.34      219.24     84.84 o 
   6  10   1        0.50       39.01     69.64 o 
  -6  11   1      389.28      434.61    131.33 o 
  -5  11   1      633.20      751.59    123.67 o 
  -4  11   1     3705.53     3761.27    291.21 o 
  -3  11   1      808.62      944.32    106.93 o 
  -2  11   1     1765.61     1683.53     95.76 o 
  -1  11   1      261.15      263.95     26.29 o 
   0  11   1      893.25      933.11     66.28 o 
   1  11   1     2281.02     2175.22     77.40 o 
   2  11   1     4784.88     4882.06    289.45 o 
   3  11   1      960.83     1012.70    116.28 o 
   4  11   1      940.29     1022.18    141.99 o 
   5  11   1      311.91      293.57     95.72 o 
  -5  12   1       28.09      -67.15     67.15 o 
  -4  12   1      410.56      402.62     86.76 o 
  -3  12   1     1085.57     1201.75    122.05 o 
  -2  12   1     4193.86     4117.51    173.72 o 
  -1  12   1      423.48      387.82     35.53 o 
   0  12   1     6970.42     6887.62    259.51 o 
   1  12   1      473.92      432.66     32.07 o 
   2  12   1     2211.32     2156.34    167.21 o 
   3  12   1       10.24       96.76     51.73 o 
   4  12   1      211.64      465.00    102.56 o 
   5  12   1      140.22      189.93     94.35 o 
  -5  13   1        0.67       44.35     64.96 o 
  -4  13   1       50.84      137.66     69.24 o 
  -3  13   1      123.66      139.48     54.84 o 
  -2  13   1      107.66      119.67     44.40 o 
  -1  13   1      315.96      361.68     37.70 o 
   0  13   1       16.11       16.37     25.03 o 
   1  13   1      269.42      272.04     54.59 o 
   2  13   1      271.15      365.15     69.98 o 
   3  13   1       92.80      153.59     59.91 o 
   4  13   1      467.23      666.18    121.79 o 
   5  13   1       43.51        6.72    138.11 o 
  -5  14   1      162.19      148.93     84.45 o 
  -4  14   1      256.68      302.13     87.97 o 
  -3  14   1       78.68      174.78     66.12 o 
  -2  14   1     1300.40     1161.28     78.42 o 
  -1  14   1      312.75      350.18     36.50 o 
   0  14   1      360.28      495.54     56.98 o 
   1  14   1      830.01      729.16     48.99 o 
   2  14   1      536.68      582.16     86.02 o 
   3  14   1       66.50      127.22     63.77 o 
   4  14   1      259.20      387.50     98.74 o 
   5  14   1        0.58        5.61     57.49 o 
  -5  15   1      207.40      530.62    132.21 o 
  -4  15   1      315.20      509.89    112.12 o 
  -3  15   1      514.47      640.49    108.94 o 
  -2  15   1      100.25      110.42     53.86 o 
  -1  15   1      303.32      358.86     40.90 o 
   0  15   1     1715.79     1731.10    104.81 o 
   1  15   1      605.63      660.75     60.27 o 
   2  15   1      243.38      312.07     75.72 o 
   3  15   1     2373.88     2372.17    235.46 o 
   4  15   1      453.88      614.55    137.33 o 
   5  15   1      274.39      202.25    106.05 o 
  -4  16   1       48.72       80.35     76.86 o 
  -3  16   1      611.10      804.23    122.57 o 
  -2  16   1      391.56      413.10     79.16 o 
  -1  16   1     3255.90     3185.80    160.92 o 
   0  16   1      336.60      292.18     44.31 o 
   1  16   1      680.41      730.26     67.86 o 
   2  16   1      451.95      513.14     94.03 o 
   3  16   1       67.17       54.19     61.39 o 
   4  16   1      163.98      147.48     81.41 o 
  -4  17   1       13.43       13.80     69.87 o 
  -3  17   1       57.10      -40.63     56.87 o 
  -2  17   1      393.83      478.82    114.31 o 
  -1  17   1        7.96      121.00     77.39 o 
   0  17   1     1629.24     1475.34    106.83 o 
   1  17   1        5.42        4.67     44.15 o 
   2  17   1      273.35      289.68     80.62 o 
   3  17   1      295.43       92.40     77.67 o 
   4  17   1        3.92       44.06     78.25 o 
  -4  18   1       61.30       37.47     76.32 o 
  -3  18   1      247.28      397.93    106.65 o 
  -2  18   1        3.54      -21.63     49.87 o 
  -1  18   1      647.08      577.84     68.23 o 
   0  18   1      206.41      317.41     54.27 o 
   1  18   1       44.97      130.98     66.80 o 
   2  18   1      144.68      189.91     72.71 o 
   3  18   1        0.37      -35.03     61.25 o 
   4  18   1        0.07       85.90     84.35 o 
  -3  19   1       31.97      -40.33     79.29 o 
  -2  19   1      106.53      192.74     75.69 o 
  -1  19   1       41.29      -49.14     49.14 o 
   0  19   1        4.61       56.76     41.13 o 
   1  19   1      113.13      187.75     68.57 o 
   2  19   1      848.99      842.75    136.33 o 
   3  19   1      161.41      146.55     81.65 o 
  -3  20   1        9.15       63.36     87.45 o 
  -2  20   1      320.38      296.13     90.43 o 
  -1  20   1        2.90        5.75     50.19 o 
   0  20   1      481.17      615.33     91.84 o 
   1  20   1       43.02       24.88     52.59 o 
   2  20   1       59.31      102.82     72.30 o 
   3  20   1       46.51       23.31     68.54 o 
  -2  21   1        5.46       35.76     67.94 o 
  -1  21   1      117.36      232.98    103.98 o 
   0  21   1       16.21       30.47     59.88 o 
   1  21   1       98.94      147.85     71.51 o 
   2  21   1       64.05       19.83     59.75 o 
  -1  22   1       26.96      -89.88    154.81 o 
   0  22   1      150.22      314.45    167.98 o 
   1  22   1       17.72        0.76     66.94 o 
  -6   0   2        5.41       99.67     56.61 o 
  -4   0   2     8052.94     8171.59    454.42 o 
  -2   0   2    26677.18    27808.12   1080.25 o 
   2   0   2     3675.22     3527.46    324.90 o 
   4   0   2     1414.58     1514.62    103.09 o 
   6   0   2      709.37      624.47    162.03 o 
  -6   1   2      867.22      850.01     94.12 o 
  -5   1   2        7.38       15.35     43.06 o 
  -4   1   2     3227.80     3253.55    139.59 o 
  -3   1   2     2983.78     3001.87    103.75 o 
  -2   1   2     1769.90     1809.58     52.34 o 
  -1   1   2     4298.99     4463.05     71.64 o 
   1   1   2     8870.40     8850.13    158.30 o 
   2   1   2     5071.76     4863.56    113.93 o 
   3   1   2      701.44      726.99     71.69 o 
   4   1   2     2649.50     2440.84    122.14 o 
   5   1   2      916.07      966.20     80.87 o 
   6   1   2      168.02      -24.56     80.31 o 
  -6   2   2      522.23      497.13     77.39 o 
  -5   2   2      628.98      563.38     65.32 o 
  -4   2   2     1228.13     1355.77    109.24 o 
  -3   2   2      677.45      699.47     60.42 o 
  -2   2   2        0.64        8.38     10.68 o 
  -1   2   2       15.99       58.75     26.61 o 
   0   2   2      292.69      340.45     11.31 o 
   1   2   2     8972.73     8711.79    127.72 o 
   2   2   2     4164.19     3844.96     87.85 o 
   3   2   2     7087.92     6842.12    208.95 o 
   4   2   2     1794.18     1738.58     88.68 o 
   5   2   2      689.33      694.27     68.69 o 
   6   2   2       15.92      144.28     70.07 o 
  -6   3   2      143.83      155.20     72.06 o 
  -5   3   2     2652.70     2790.47    151.70 o 
  -4   3   2      263.10      243.13     39.06 o 
  -3   3   2      729.58      686.71     51.80 o 
  -2   3   2    11556.20    11547.84    353.35 o 
  -1   3   2     4440.03     4489.99    120.63 o 
   0   3   2     3717.83     4194.34     74.19 o 
   1   3   2    10940.80    10822.42    174.33 o 
   2   3   2      155.60      107.93     30.05 o 
   3   3   2     4682.44     4627.60    141.98 o 
   4   3   2      720.13      699.55     54.46 o 
   5   3   2     1739.49     1930.33    137.56 o 
   6   3   2       88.33       87.31     76.61 o 
  -6   4   2       37.31       47.19     69.61 o 
  -5   4   2      566.09      579.67     82.18 o 
  -4   4   2       42.15      135.58     41.78 o 
  -3   4   2    10452.91    10452.51    414.08 o 
  -2   4   2        1.90       46.52     18.83 o 
  -1   4   2    24221.97    25206.91    676.05 o 
   0   4   2     2451.96     2624.35     51.50 o 
   1   4   2     2858.78     3338.28    429.73 o 
   2   4   2      365.73      339.13     29.46 o 
   3   4   2      838.05      782.55     45.77 o 
   4   4   2       63.17      110.25     47.35 o 
   5   4   2     2578.21     2449.51    165.08 o 
   6   4   2        5.62      -64.74     71.64 o 
  -6   5   2        1.43       43.00     63.63 o 
  -5   5   2     1990.29     1884.06    123.37 o 
  -4   5   2      368.15      351.05     40.14 o 
  -3   5   2     2590.25     2784.07    201.91 o 
  -2   5   2     4945.41     4734.81    135.12 o 
  -1   5   2     1046.73     1021.15     48.05 o 
   0   5   2    10492.64    10989.22    230.65 o 
   1   5   2     8694.62     8574.89    156.70 o 
   2   5   2     5591.76     5477.81    143.90 o 
   3   5   2     5686.93     5421.63    151.33 o 
   4   5   2      269.68      313.52     49.52 o 
   5   5   2     1848.30     2112.23    216.11 o 
   6   5   2      478.29      576.07    138.34 o 
  -6   6   2      709.19      929.13    165.88 o 
  -5   6   2     1297.13     1448.82    156.75 o 
  -4   6   2     1157.89     1137.96    141.99 o 
  -3   6   2      831.27      916.25     47.82 o 
  -2   6   2      156.25      178.97     24.31 o 
  -1   6   2      547.03      632.48     29.49 o 
   0   6   2     3734.00     3769.49     83.87 o 
   1   6   2     9028.21     9564.18    165.28 o 
   2   6   2     8816.56     9332.78   1245.51 o 
   3   6   2     1132.89     1128.39    135.89 o 
   4   6   2      786.56      965.68    112.04 o 
   5   6   2      110.05      303.06     84.24 o 
   6   6   2       14.78       54.73     77.59 o 
  -6   7   2      922.57      952.96    168.87 o 
  -5   7   2       26.73      -19.94     54.71 o 
  -4   7   2     1839.63     1632.79     86.78 o 
  -3   7   2     1616.25     1747.17     77.31 o 
  -2   7   2     2229.03     2392.28     77.99 o 
  -1   7   2     1394.88     1318.80     47.16 o 
   0   7   2     5283.56     5378.29    151.37 o 
   1   7   2     5371.36     5229.18     97.55 o 
   2   7   2     3071.68     2945.21    151.27 o 
   3   7   2      130.83      137.12     48.07 o 
   4   7   2     3847.67     3907.96    287.09 o 
   5   7   2        0.68       61.44     76.51 o 
   6   7   2       47.97      152.22     79.57 o 
  -6   8   2        0.09        9.29     57.00 o 
  -5   8   2      175.46      197.50     68.31 o 
  -4   8   2     1557.60     1591.37    139.54 o 
  -3   8   2      274.28      291.45     25.91 o 
  -2   8   2    10089.61    10031.92    302.75 o 
  -1   8   2       72.06      104.81     35.47 o 
   0   8   2     2619.40     2467.05     79.91 o 
   1   8   2     2568.23     2562.75     58.46 o 
   2   8   2       35.46       64.11     32.96 o 
   3   8   2      290.40      450.17     71.47 o 
   4   8   2     1467.52     1513.92    170.00 o 
   5   8   2       49.63      121.18     89.36 o 
   6   8   2      599.18      788.96    159.47 o 
  -6   9   2       11.83      -72.55     72.55 o 
  -5   9   2       41.42       70.84     82.10 o 
  -4   9   2     1262.60     1324.35    131.56 o 
  -3   9   2     1533.93     1388.59     80.08 o 
  -2   9   2       72.13       90.00     21.77 o 
  -1   9   2     8913.39     8700.09    281.90 o 
   0   9   2        8.68       88.51     40.22 o 
   1   9   2     2865.01     2819.72     75.80 o 
   2   9   2     2383.06     2493.18    141.00 o 
   3   9   2        3.70      -54.76     54.76 o 
   4   9   2      158.47      278.76     71.27 o 
   5   9   2      633.28      828.09    148.60 o 
   6   9   2       37.72       29.16     70.34 o 
  -6  10   2      184.37       29.02    120.69 o 
  -5  10   2       97.91       95.22     65.58 o 
  -4  10   2      700.71      715.68    101.37 o 
  -3  10   2      383.74      361.45     39.06 o 
  -2  10   2     1437.91     1460.15     67.16 o 
  -1  10   2      507.84      458.24     32.90 o 
   0  10   2       17.62       27.76     16.90 o 
   1  10   2     2110.19     1976.17     79.61 o 
   2  10   2      605.36      724.02     75.56 o 
   3  10   2     1917.35     1887.87    156.48 o 
   4  10   2     1012.69     1283.58    153.47 o 
   5  10   2       52.45       60.05     92.32 o 
   6  10   2       14.98      105.82     85.11 o 
  -6  11   2       64.45      -25.40     64.82 o 
  -5  11   2      789.76      722.56    120.90 o 
  -4  11   2       66.21       84.19     60.46 o 
  -3  11   2      997.09      995.96    100.37 o 
  -2  11   2     1903.64     1884.99     80.61 o 
  -1  11   2      767.82      936.53     51.82 o 
   0  11   2     2963.08     2804.66    117.00 o 
   1  11   2     1907.23     1767.46     61.03 o 
   2  11   2      676.55      752.58     88.73 o 
   3  11   2     1723.62     1767.00    215.09 o 
   4  11   2        4.43      -58.54     58.54 o 
   5  11   2      134.57      170.06     86.10 o 
  -5  12   2      212.76      369.92    121.19 o 
  -4  12   2        2.47      -60.47     61.02 o 
  -3  12   2     2564.48     2641.61    202.72 o 
  -2  12   2      210.26      220.45     45.85 o 
  -1  12   2     2629.17     2534.57    106.47 o 
   0  12   2      130.75      155.16     42.47 o 
   1  12   2       17.48       56.77     18.05 o 
   2  12   2     1953.31     2084.14    165.67 o 
   3  12   2      114.01      182.93     95.92 o 
   4  12   2      243.03      369.85     94.34 o 
   5  12   2      374.49      359.47    114.49 o 
  -5  13   2        5.32      -43.49     63.84 o 
  -4  13   2      232.28      381.00     80.09 o 
  -3  13   2      103.40       87.15     48.71 o 
  -2  13   2     1251.60     1248.27    138.52 o 
  -1  13   2       22.51       48.72     32.11 o 
   0  13   2     2908.96     2861.59    136.97 o 
   1  13   2      615.92      584.69     61.35 o 
   2  13   2     1150.24     1087.83    117.09 o 
   3  13   2      823.63      938.93    125.63 o 
   4  13   2       99.60      253.72     89.53 o 
   5  13   2      141.23       59.77     74.05 o 
  -5  14   2      230.60      205.82     95.23 o 
  -4  14   2       13.14       52.71     60.47 o 
  -3  14   2     1711.08     1597.37    148.68 o 
  -2  14   2        5.46      -13.17     26.61 o 
  -1  14   2      112.02      126.34     33.21 o 
   0  14   2      608.53      716.26     58.60 o 
   1  14   2        4.47       37.42     44.35 o 
   2  14   2      920.34     1057.73    122.93 o 
   3  14   2      282.98      413.63    134.91 o 
   4  14   2      239.53      181.02     83.43 o 
   5  14   2       82.09      190.78     97.62 o 
  -5  15   2       68.45       72.85     76.96 o 
  -4  15   2      466.25      614.64    120.11 o 
  -3  15   2      118.77       75.39     68.83 o 
  -2  15   2        1.84        2.41     43.21 o 
  -1  15   2     1066.53     1011.43     69.89 o 
   0  15   2      418.47      388.47     84.23 o 
   1  15   2      706.92      858.38     88.54 o 
   2  15   2      279.15      366.75     85.96 o 
   3  15   2       12.54      167.29     72.90 o 
   4  15   2      117.03       48.33     70.95 o 
   5  15   2       61.36      123.10     95.10 o 
  -4  16   2       36.16       61.42     66.96 o 
  -3  16   2        0.64      -36.77     64.22 o 
  -2  16   2      617.68      613.78     91.22 o 
  -1  16   2       81.12      136.24     36.96 o 
   0  16   2      582.53      472.68     45.67 o 
   1  16   2      294.33      307.96     46.01 o 
   2  16   2      341.95      363.83     81.70 o 
   3  16   2      596.14      720.15    122.30 o 
   4  16   2      337.60      561.17    130.80 o 
  -4  17   2       18.15      -54.49     85.46 o 
  -3  17   2       56.77      132.09     71.17 o 
  -2  17   2        4.43       19.51     50.03 o 
  -1  17   2      748.37      826.61     73.17 o 
   0  17   2        8.75       14.02     37.16 o 
   1  17   2      455.53      522.14     85.11 o 
   2  17   2       66.85       74.48     55.71 o 
   3  17   2       44.51      -69.29     69.29 o 
   4  17   2       22.91       -2.32     95.99 o 
  -4  18   2      368.05      346.27    111.41 o 
  -3  18   2        3.67      -43.82     58.64 o 
  -2  18   2      458.74      563.44    102.18 o 
  -1  18   2      382.72      424.36     91.11 o 
   0  18   2        0.38      -35.11     35.11 o 
   1  18   2      591.76      796.39    124.83 o 
   2  18   2      152.21       97.11     83.97 o 
   3  18   2      122.26        4.98     59.41 o 
   4  18   2       65.06       94.49     87.33 o 
  -3  19   2      152.53      238.66    157.31 o 
  -2  19   2       10.53       69.51     60.99 o 
  -1  19   2       77.84       88.69     40.55 o 
   0  19   2      136.84      209.98     64.84 o 
   1  19   2      214.79      344.08    110.16 o 
   2  19   2      144.42      190.43     80.03 o 
   3  19   2      147.63      191.96     92.39 o 
  -3  20   2      237.58      217.94    133.76 o 
  -2  20   2       35.85       30.63     63.30 o 
  -1  20   2      160.12      153.39     67.34 o 
   0  20   2      139.08      118.26     69.44 o 
   1  20   2        3.19      -72.74     72.74 o 
   2  20   2      357.00      320.63    100.52 o 
   3  20   2      136.96      223.22     97.89 o 
  -2  21   2      159.03      134.06     80.88 o 
  -1  21   2        1.60        2.36     65.23 o 
   0  21   2      247.31      298.05    160.12 o 
   1  21   2        0.48      -24.96     59.29 o 
   2  21   2       22.65      -68.82     71.38 o 
  -1  22   2       57.46     -100.10    125.27 o 
   0  22   2       90.76      128.84    140.45 o 
   1  22   2       37.15       66.72    157.33 o 
  -5   0   3      920.73     1110.55    113.19 o 
  -3   0   3     6475.51     7294.72    348.56 o 
  -1   0   3      439.48      538.88     19.51 o 
   1   0   3      627.68      748.68     78.70 o 
   3   0   3      473.94      466.61     39.04 o 
   5   0   3      186.84      240.24     72.47 o 
  -6   1   3       91.04       77.67     39.93 o 
  -5   1   3      639.47      670.33     65.77 o 
  -4   1   3     1484.85     1433.48     79.48 o 
  -3   1   3      225.16      243.98     25.40 o 
  -2   1   3    14994.39    15365.44    481.21 o 
  -1   1   3     1699.00     1855.76     46.58 o 
   0   1   3      765.87     1015.24     21.55 o 
   1   1   3     1008.70     1106.12     36.14 o 
   2   1   3     1779.86     1694.66     56.93 o 
   3   1   3     2521.70     2470.33     85.28 o 
   4   1   3     2761.90     2685.92    139.97 o 
   5   1   3      466.47      539.51     58.91 o 
   6   1   3      442.63      411.86    132.90 o 
  -6   2   3      114.79      116.00     42.74 o 
  -5   2   3      960.97      959.65     88.69 o 
  -4   2   3      962.13      989.96     66.12 o 
  -3   2   3       61.65       78.24     19.84 o 
  -2   2   3     2162.31     2160.36     66.51 o 
  -1   2   3    26075.98    28003.61    627.80 o 
   0   2   3      600.09      715.36     24.52 o 
   1   2   3    18386.78    18354.02    409.36 o 
   2   2   3    10879.65    10034.04    242.31 o 
   3   2   3     2529.00     2393.12     85.64 o 
   4   2   3      244.18      340.63     59.48 o 
   5   2   3        1.54      -37.30     37.48 o 
   6   2   3       19.45      -38.76    101.26 o 
  -6   3   3      275.30      201.69     51.94 o 
  -5   3   3      231.49      243.07     42.33 o 
  -4   3   3     1521.84     1499.40     81.16 o 
  -3   3   3     5144.49     5101.98    173.52 o 
  -2   3   3      772.83      710.71     53.99 o 
  -1   3   3    18414.36    19331.53    513.82 o 
   0   3   3      215.79      242.69     13.09 o 
   1   3   3     2548.84     2755.45     78.43 o 
   2   3   3     2571.66     2371.27    115.51 o 
   3   3   3       61.18       61.82     15.42 o 
   4   3   3      299.53      365.88     50.56 o 
   5   3   3     1067.14     1199.86    199.94 o 
   6   3   3      101.28      212.28     82.45 o 
  -6   4   3       91.79      135.37     67.91 o 
  -5   4   3       40.41       58.73     57.86 o 
  -4   4   3     1706.65     1644.64     84.74 o 
  -3   4   3       27.58       39.38     26.49 o 
  -2   4   3     3302.77     3190.90    108.94 o 
  -1   4   3      603.31      563.91     34.16 o 
   0   4   3     2386.07     2301.96     51.53 o 
   1   4   3     3004.40     3055.59     84.20 o 
   2   4   3     1076.77     1097.84     35.11 o 
   3   4   3      917.42      954.66     79.34 o 
   4   4   3     1165.27     1038.29     82.07 o 
   5   4   3        1.63       16.92     85.11 o 
   6   4   3      261.94      216.88     83.66 o 
  -6   5   3        2.43       71.89     69.81 o 
  -5   5   3     1172.67     1155.87    116.04 o 
  -4   5   3      352.29      481.46     57.28 o 
  -3   5   3     5849.86     6674.35    728.68 o 
  -2   5   3       26.26        1.36     16.96 o 
  -1   5   3    15350.03    15040.27    393.27 o 
   0   5   3      233.32      250.67     14.53 o 
   1   5   3      769.62      849.29     37.00 o 
   2   5   3     1441.88     1352.63     52.94 o 
   3   5   3     2728.12     2534.10    102.21 o 
   4   5   3       21.88      111.85     39.40 o 
   5   5   3     1544.17     1511.73    171.18 o 
   6   5   3       19.71       28.02     66.29 o 
  -6   6   3      382.93      492.38    157.95 o 
  -5   6   3      298.30      416.44     59.80 o 
  -4   6   3      888.36      820.33    110.31 o 
  -3   6   3      333.85      330.41     32.66 o 
  -2   6   3      550.60      592.49     33.79 o 
  -1   6   3    17371.66    16468.21    452.98 o 
   0   6   3     6664.30     6702.53    159.06 o 
   1   6   3    15647.55    15819.14    304.12 o 
   2   6   3     6458.82     7268.38    945.18 o 
   3   6   3     3339.04     3152.29    200.64 o 
   4   6   3       43.74       32.98     61.89 o 
   5   6   3       54.71      -37.32     56.79 o 
   6   6   3       85.97      189.40    223.44 o 
  -6   7   3       47.42      162.65    117.94 o 
  -5   7   3      940.31      854.18    120.12 o 
  -4   7   3      849.28      764.54     57.36 o 
  -3   7   3      431.87      495.76     38.26 o 
  -2   7   3     7341.91     7467.66    235.76 o 
  -1   7   3      682.83      778.47     37.50 o 
   0   7   3     2489.53     2439.83     65.48 o 
   1   7   3     3019.43     3058.74     83.89 o 
   2   7   3      356.24      411.88     65.61 o 
   3   7   3       67.53       77.97     43.21 o 
   4   7   3      638.75      567.69     94.68 o 
   5   7   3      358.77      469.06    106.47 o 
   6   7   3      189.19      256.03    107.03 o 
  -6   8   3       24.45      112.75     74.87 o 
  -5   8   3      296.35      263.91     73.57 o 
  -4   8   3       35.34       30.79     25.87 o 
  -3   8   3     1310.56     1259.34     64.89 o 
  -2   8   3     2740.49     2891.17    108.29 o 
  -1   8   3     2265.89     2218.99     81.00 o 
   0   8   3     5075.85     5146.58    139.12 o 
   1   8   3       14.61       28.25     18.56 o 
   2   8   3     1510.17     1543.68    103.10 o 
   3   8   3      465.21      655.83    184.63 o 
   4   8   3      418.49      609.62    209.60 o 
   5   8   3      294.49      491.92    118.68 o 
   6   8   3       37.27      119.96     87.62 o 
  -6   9   3       42.61      -30.70     71.94 o 
  -5   9   3       19.20      -23.57     53.03 o 
  -4   9   3     1383.70     1506.79    136.06 o 
  -3   9   3     1591.46     1597.55     74.31 o 
  -2   9   3     5657.75     5493.36    192.24 o 
  -1   9   3        1.91       28.16     17.55 o 
   0   9   3     4366.96     4241.39    148.53 o 
   1   9   3      228.18      258.46     21.17 o 
   2   9   3     1892.16     2129.15    142.25 o 
   3   9   3     2991.41     2927.41    216.44 o 
   4   9   3     2080.86     2101.55    191.71 o 
   5   9   3      151.16      106.74    131.73 o 
   6   9   3      606.17      865.78    187.09 o 
  -6  10   3      210.04      132.63    108.47 o 
  -5  10   3      397.69      419.32    178.16 o 
  -4  10   3      283.11      291.93     65.54 o 
  -3  10   3       30.20       19.83     29.59 o 
  -2  10   3     1696.87     1709.27     87.93 o 
  -1  10   3      755.40      774.60     55.04 o 
   0  10   3     6363.44     6217.01    229.43 o 
   1  10   3     3068.67     3148.22     90.46 o 
   2  10   3     6136.20     5966.50    335.26 o 
   3  10   3      560.88      646.03    100.99 o 
   4  10   3      865.95      970.61    131.69 o 
   5  10   3       73.69      151.12     80.26 o 
  -6  11   3      219.28      451.73    152.08 o 
  -5  11   3        1.50      -11.36     65.55 o 
  -4  11   3      225.89      280.00     70.30 o 
  -3  11   3      680.56      577.02     53.42 o 
  -2  11   3       43.51       88.15     26.68 o 
  -1  11   3     1171.69     1070.40     71.75 o 
   0  11   3      452.83      481.89     38.75 o 
   1  11   3     1011.42     1036.92     60.88 o 
   2  11   3      681.55      741.68     86.84 o 
   3  11   3      205.90      245.32     68.33 o 
   4  11   3      425.68      566.46    156.67 o 
   5  11   3       48.96      253.65     99.04 o 
  -5  12   3        3.44       35.18     87.22 o 
  -4  12   3      590.06      650.70     95.39 o 
  -3  12   3       57.60       43.54     26.71 o 
  -2  12   3     1007.31      977.39     67.00 o 
  -1  12   3      433.68      384.07     39.62 o 
   0  12   3       28.48       64.98     28.14 o 
   1  12   3     1762.95     1690.35     63.19 o 
   2  12   3     1887.07     2024.17    161.73 o 
   3  12   3      725.49     1082.70    130.11 o 
   4  12   3      657.97      706.37    125.45 o 
   5  12   3       44.96      -34.20     71.41 o 
  -5  13   3      439.01      516.00    122.71 o 
  -4  13   3       54.50       48.49     68.38 o 
  -3  13   3     2195.40     2260.08    191.98 o 
  -2  13   3      165.31      206.43     34.26 o 
  -1  13   3     3114.36     3011.49    145.30 o 
   0  13   3      427.23      512.35     63.08 o 
   1  13   3       40.54       47.93     25.58 o 
   2  13   3      248.08      332.80     81.93 o 
   3  13   3     1611.49     1707.26    182.98 o 
   4  13   3      155.55      175.50     76.12 o 
   5  13   3      725.21      935.47    188.57 o 
  -5  14   3       52.40       11.17     57.10 o 
  -4  14   3      257.85      295.01    138.31 o 
  -3  14   3      516.33      452.45     85.21 o 
  -2  14   3       10.16       38.95     30.74 o 
  -1  14   3     1472.35     1473.61     88.77 o 
   0  14   3     2303.56     2373.70    108.45 o 
   1  14   3     3713.14     3803.69    182.73 o 
   2  14   3       58.49      115.28     57.02 o 
   3  14   3     1040.61     1096.78    150.39 o 
   4  14   3       16.52        6.41     60.62 o 
   5  14   3       90.75       46.41     77.43 o 
  -5  15   3      303.95      307.15    106.51 o 
  -4  15   3      146.53      142.64     74.45 o 
  -3  15   3      205.15      227.06     68.64 o 
  -2  15   3      287.18      262.29     45.84 o 
  -1  15   3      409.13      415.12     51.58 o 
   0  15   3      763.29      796.57     63.61 o 
   1  15   3      836.81      895.09     70.06 o 
   2  15   3      425.06      502.69     92.34 o 
   3  15   3        8.47      132.04    110.06 o 
   4  15   3        4.05       51.08     67.83 o 
  -4  16   3       13.10       63.60     65.59 o 
  -3  16   3      333.43      398.01     87.86 o 
  -2  16   3       39.37       14.25     42.22 o 
  -1  16   3      988.39      987.85     72.63 o 
   0  16   3      958.67      912.47     68.02 o 
   1  16   3       40.89       82.91     49.84 o 
   2  16   3      313.68      524.26    119.57 o 
   3  16   3      572.01      611.87    118.58 o 
   4  16   3        0.65       58.81     70.40 o 
  -4  17   3      726.83      710.01    141.79 o 
  -3  17   3      279.78      326.90     90.12 o 
  -2  17   3      815.02      882.71    117.26 o 
  -1  17   3      136.01       84.53     45.08 o 
   0  17   3      332.82      404.34     47.79 o 
   1  17   3      233.26      312.30     75.53 o 
   2  17   3       81.79      180.72     72.11 o 
   3  17   3      172.67      362.80    122.38 o 
   4  17   3      177.87      276.43    112.84 o 
  -4  18   3        1.74      -48.29     69.43 o 
  -3  18   3      153.52      196.11     82.10 o 
  -2  18   3      231.66      282.72    111.12 o 
  -1  18   3       10.33       71.08     40.05 o 
   0  18   3      736.97      723.44     76.38 o 
   1  18   3      205.84      343.99     89.06 o 
   2  18   3      154.01      149.69     71.73 o 
   3  18   3      139.56      -28.84     65.20 o 
  -3  19   3      161.84      332.68    102.54 o 
  -2  19   3       22.52       38.75     51.62 o 
  -1  19   3      356.15      308.93     57.84 o 
   0  19   3      481.94      362.45     60.77 o 
   1  19   3      223.15       67.61     56.83 o 
   2  19   3       70.49      -11.55     54.25 o 
   3  19   3       10.84       69.28     91.24 o 
  -3  20   3        4.53       12.71     60.07 o 
  -2  20   3       49.75       15.48     69.37 o 
  -1  20   3      215.69      212.20     91.56 o 
   0  20   3        3.74        7.63     96.78 o 
   1  20   3      214.59      256.76    138.81 o 
   2  20   3      129.21      154.84    128.02 o 
   3  20   3       26.39       64.17     78.04 o 
  -2  21   3       39.03      105.44     72.50 o 
  -1  21   3      263.34      311.07     97.17 o 
   0  21   3        3.54       76.96     67.99 o 
   1  21   3       32.39       71.95     72.53 o 
   2  21   3       26.53       47.72    100.14 o 
  -1  22   3       42.28       93.70    136.20 o 
   0  22   3       75.52      112.51    125.93 o 
   1  22   3      111.07      414.40    150.20 o 
  -6   0   4       82.28      195.04     69.99 o 
  -4   0   4        3.50       38.24     35.97 o 
  -2   0   4     4670.26     4856.67    339.06 o 
   0   0   4     3689.53     3772.62    225.28 o 
   2   0   4      300.27      222.14     69.45 o 
   4   0   4     1603.12     1731.50    117.47 o 
   6   0   4       14.75       65.51    216.45 o 
  -6   1   4       27.95       82.07     44.98 o 
  -5   1   4     1234.39     1329.40     94.68 o 
  -4   1   4      622.52      621.76     51.48 o 
  -3   1   4    12281.38    11870.75    438.39 o 
  -2   1   4      238.89      259.39     23.24 o 
  -1   1   4    38660.02    40308.76    979.14 o 
   0   1   4      467.88      534.02     33.15 o 
   1   1   4     1020.00     1094.42     42.98 o 
   2   1   4     5522.73     5384.26    173.51 o 
   3   1   4     6737.77     6248.87    199.26 o 
   4   1   4      388.60      485.18     76.49 o 
   5   1   4     1755.21     1640.57    112.05 o 
   6   1   4       48.20       -0.69    199.66 o 
  -6   2   4      334.71      454.82     73.40 o 
  -5   2   4      130.35      171.47     41.50 o 
  -4   2   4       23.70       71.86     27.57 o 
  -3   2   4      643.14      666.41     41.26 o 
  -2   2   4     6118.71     6114.97    168.52 o 
  -1   2   4    90948.80    96129.55   2511.71 o 
   0   2   4    58342.41    55317.39   1520.43 o 
   1   2   4    28395.01    28338.60    775.57 o 
   2   2   4     6287.70     6052.14    164.86 o 
   3   2   4     2377.89     2148.09     92.24 o 
   4   2   4       10.75       45.98     34.18 o 
   5   2   4      531.20      610.22     70.72 o 
   6   2   4      524.89      766.88    223.00 o 
  -6   3   4      362.64      365.40     69.64 o 
  -5   3   4      141.60      181.85     39.52 o 
  -4   3   4     3723.80     3594.31    156.23 o 
  -3   3   4      951.31      984.52     50.31 o 
  -2   3   4     2716.29     2599.98     80.41 o 
  -1   3   4       82.73      160.74     19.37 o 
   0   3   4      856.52      851.80     43.33 o 
   1   3   4     2068.76     2147.61     64.53 o 
   2   3   4     3476.05     3223.62    154.59 o 
   3   3   4     1264.62     1286.96     62.39 o 
   4   3   4     1668.93     1447.74     86.55 o 
   5   3   4       16.02       33.02     42.88 o 
   6   3   4      275.90      147.77    106.64 o 
  -6   4   4       64.88      216.66     84.33 o 
  -5   4   4      168.90      179.18     64.00 o 
  -4   4   4       32.59       -6.48     22.86 o 
  -3   4   4      226.48      271.22     30.89 o 
  -2   4   4      229.50      255.54     24.21 o 
  -1   4   4       10.37       22.04     12.80 o 
   0   4   4     1251.71     1222.54     42.08 o 
   1   4   4      106.43      125.52     22.61 o 
   2   4   4        9.88       36.08     19.44 o 
   3   4   4      305.09      313.23     66.53 o 
   4   4   4      120.10       79.98     34.11 o 
   5   4   4       51.33       79.71     57.40 o 
   6   4   4       22.30       44.12     64.05 o 
  -6   5   4      140.99      202.05     77.71 o 
  -5   5   4      447.90      528.07     63.02 o 
  -4   5   4     5968.27     6450.02    642.19 o 
  -3   5   4      857.04     1012.28     54.30 o 
  -2   5   4     8191.16     8275.90    255.56 o 
  -1   5   4      409.45      385.61     42.39 o 
   0   5   4     1376.37     1291.04     38.75 o 
   1   5   4     2630.55     3033.07    233.39 o 
   2   5   4    13064.71    13722.40    501.27 o 
   3   5   4     1117.79     1215.04     79.06 o 
   4   5   4     3452.63     3541.98    184.28 o 
   5   5   4       16.39      -21.86     52.46 o 
   6   5   4      388.85      424.10    117.17 o 
  -6   6   4       94.11      187.17     79.22 o 
  -5   6   4      864.18      913.51    144.67 o 
  -4   6   4        1.74       30.66     22.95 o 
  -3   6   4      325.31      386.68     43.90 o 
  -2   6   4     4228.83     4142.95    137.66 o 
  -1   6   4     9666.36    10160.84    295.39 o 
   0   6   4    18971.56    19807.67    536.29 o 
   1   6   4    15218.21    15390.45    372.06 o 
   2   6   4     4804.38     4394.34    165.95 o 
   3   6   4     1691.60     1596.66    131.55 o 
   4   6   4      588.11      680.26     99.31 o 
   5   6   4      145.73      227.49     84.00 o 
   6   6   4      120.65      131.46     80.13 o 
  -6   7   4      172.12      116.62     71.53 o 
  -5   7   4      127.59      154.23     69.94 o 
  -4   7   4      110.65       87.58     36.16 o 
  -3   7   4     2345.05     2503.02    108.64 o 
  -2   7   4      202.80      260.86     36.16 o 
  -1   7   4     3127.07     3290.88    104.76 o 
   0   7   4      637.89      791.65     49.52 o 
   1   7   4      172.78      164.92     17.71 o 
   2   7   4      979.96     1200.26    239.21 o 
   3   7   4     2287.90     2060.62    164.38 o 
   4   7   4      123.75       74.42     54.65 o 
   5   7   4      545.67      523.52    108.19 o 
   6   7   4       55.09       90.87     75.26 o 
  -6   8   4      118.52      139.36     72.27 o 
  -5   8   4      281.22      345.37     77.98 o 
  -4   8   4      233.48      301.54     42.84 o 
  -3   8   4      487.26      491.43     42.79 o 
  -2   8   4      201.63      261.10     34.05 o 
  -1   8   4      115.76      120.01     20.52 o 
   0   8   4        8.82       -9.90     19.13 o 
   1   8   4     1325.53     1309.64     80.00 o 
   2   8   4      614.35      731.80     96.29 o 
   3   8   4      762.31      848.16    153.52 o 
   4   8   4      173.77      485.01    136.39 o 
   5   8   4        1.09        7.81     67.53 o 
   6   8   4        1.23       75.32     84.14 o 
  -6   9   4       31.40       -9.50     69.51 o 
  -5   9   4     1792.39     1966.76    197.51 o 
  -4   9   4        3.73       -1.20     27.17 o 
  -3   9   4     5706.93     5474.65    221.15 o 
  -2   9   4     1298.42     1306.09    101.90 o 
  -1   9   4     2048.75     2046.46     81.87 o 
   0   9   4        0.31        0.67     12.93 o 
   1   9   4      754.82      744.68     53.07 o 
   2   9   4      351.22      388.74     63.63 o 
   3   9   4     3767.52     4100.47    295.19 o 
   4   9   4      557.01      628.78    188.70 o 
   5   9   4      943.58     1211.13    187.03 o 
   6   9   4       51.33       17.91    108.09 o 
  -6  10   4      560.77      388.90    142.58 o 
  -5  10   4        7.75      132.82     64.40 o 
  -4  10   4      250.42      316.08     68.39 o 
  -3  10   4      133.25      151.43     37.36 o 
  -2  10   4     1721.95     1772.37     94.83 o 
  -1  10   4     8690.42     8994.96    313.59 o 
   0  10   4     9299.55     9142.65    292.26 o 
   1  10   4     4328.57     4053.37    159.90 o 
   2  10   4     2729.78     2718.91    194.04 o 
   3  10   4      553.02      917.52    115.71 o 
   4  10   4      462.78      445.14     98.12 o 
   5  10   4       16.98       -7.07     69.73 o 
  -5  11   4        6.08       25.53     58.20 o 
  -4  11   4      432.09      498.11     82.00 o 
  -3  11   4       27.63       29.95     23.86 o 
  -2  11   4      705.09      822.52     57.98 o 
  -1  11   4      106.53      157.81     28.64 o 
   0  11   4        0.50      -31.84     31.84 o 
   1  11   4       38.90       71.25     27.71 o 
   2  11   4      592.77      571.89     75.97 o 
   3  11   4        1.14       54.60     64.14 o 
   4  11   4      577.69      649.22    113.70 o 
   5  11   4       10.64       61.32     70.21 o 
  -5  12   4        7.94      -10.11     61.75 o 
  -4  12   4       32.35      111.09     55.76 o 
  -3  12   4       14.97       27.48     28.01 o 
  -2  12   4      332.35      387.06     43.32 o 
  -1  12   4       51.53       99.16     24.85 o 
   0  12   4     2341.13     2225.34     92.00 o 
   1  12   4       67.24      103.85     40.80 o 
   2  12   4      337.36      375.63     73.90 o 
   3  12   4      183.61      300.57    109.75 o 
   4  12   4        0.23       31.73     62.69 o 
   5  12   4       34.94       -3.48     64.90 o 
  -5  13   4       35.10       99.20     80.62 o 
  -4  13   4     1393.29     1506.45    200.58 o 
  -3  13   4      249.70      293.77     47.66 o 
  -2  13   4     3726.05     3577.12    169.82 o 
  -1  13   4      431.47      494.89     47.64 o 
   0  13   4      814.51      718.85     46.31 o 
   1  13   4      189.70      140.62     35.08 o 
   2  13   4     2892.03     2740.02    223.69 o 
   3  13   4       48.29       11.23     59.59 o 
   4  13   4     1774.22     1868.96    216.09 o 
   5  13   4        7.49       65.74     80.75 o 
  -5  14   4      318.46      271.71     93.26 o 
  -4  14   4       19.53       39.43     71.04 o 
  -3  14   4       44.01        7.56     58.17 o 
  -2  14   4     1238.45     1244.67     80.88 o 
  -1  14   4      275.04      377.45     43.12 o 
   0  14   4     1415.59     1354.56     75.57 o 
   1  14   4     3043.00     3099.39    161.75 o 
   2  14   4      781.09      793.21    109.73 o 
   3  14   4       12.70       19.13     64.07 o 
   4  14   4        3.23       59.04     68.38 o 
   5  14   4       59.07       42.72     77.72 o 
  -5  15   4       65.57      259.86    117.98 o 
  -4  15   4        0.95       12.34     49.77 o 
  -3  15   4       89.66       94.01     60.24 o 
  -2  15   4       89.02       71.91     33.46 o 
  -1  15   4      148.06      283.86     94.23 o 
   0  15   4      332.09      380.46     40.47 o 
   1  15   4        5.56       69.98     75.47 o 
   2  15   4      128.43       94.14     69.87 o 
   3  15   4       30.64      -49.26     64.93 o 
   4  15   4        0.08       -0.96     61.15 o 
  -4  16   4        4.76       13.06     53.53 o 
  -3  16   4        2.60       19.95     48.24 o 
  -2  16   4      311.18      354.21     55.58 o 
  -1  16   4      637.61      642.66     60.73 o 
   0  16   4      165.78       96.35     33.05 o 
   1  16   4      891.39      733.94    114.06 o 
   2  16   4      202.21      283.38     78.14 o 
   3  16   4       32.02       92.17     71.11 o 
   4  16   4        3.02       10.50     57.98 o 
  -4  17   4       15.91      -18.96     59.83 o 
  -3  17   4     1299.25     1120.19    148.08 o 
  -2  17   4      398.41      380.33     62.10 o 
  -1  17   4      174.09       95.90     33.79 o 
   0  17   4        0.77       62.80     31.25 o 
   1  17   4      240.09      400.79     93.02 o 
   2  17   4        1.74       48.58     58.45 o 
   3  17   4      867.32      948.57    155.96 o 
   4  17   4       46.51      173.83    146.14 o 
  -4  18   4       24.64       23.13     64.08 o 
  -3  18   4      167.63      170.73     77.63 o 
  -2  18   4      162.66      233.29     93.86 o 
  -1  18   4      197.81      329.88    114.79 o 
   0  18   4      210.18      120.79     46.53 o 
   1  18   4      677.72      636.94    107.92 o 
   2  18   4      244.95      272.07    126.10 o 
   3  18   4      229.12      166.99     85.99 o 
  -3  19   4        6.14      -15.89     60.46 o 
  -2  19   4        6.23      -47.23     54.59 o 
  -1  19   4        0.72        8.70     59.83 o 
   0  19   4       82.22      117.89     58.19 o 
   1  19   4       12.77      -58.36     58.39 o 
   2  19   4        5.32       30.26     61.96 o 
   3  19   4       20.76       43.11     68.20 o 
  -3  20   4       39.56       -9.87     60.76 o 
  -2  20   4       56.52      148.98     94.68 o 
  -1  20   4       92.43      136.33    104.48 o 
   0  20   4      318.84      375.38     88.98 o 
   1  20   4       38.63      210.27     91.84 o 
   2  20   4      161.56      345.63    144.81 o 
  -2  21   4      244.70      308.89    125.97 o 
  -1  21   4       54.53     -145.85    145.85 o 
   0  21   4        6.26      -46.36     68.19 o 
   1  21   4        4.11      -52.03     67.03 o 
   2  21   4       78.85       25.32     70.67 o 
  -1  22   4       13.94       -1.38    102.88 o 
   0  22   4       98.94      -18.41    111.41 o 
   1  22   4      107.76      229.76    119.22 o 
  -5   0   5      362.21      438.61     84.48 o 
  -3   0   5     1681.77     1703.43    145.49 o 
  -1   0   5       23.19       -9.88     26.59 o 
   1   0   5      148.33      134.34     25.28 o 
   3   0   5     3707.13     3411.50    265.73 o 
   5   0   5      243.29      404.03    118.50 o 
  -6   1   5      606.49      568.98     76.99 o 
  -5   1   5      403.74      446.73     57.67 o 
  -4   1   5     1951.40     2170.18    218.25 o 
  -3   1   5     2571.51     2649.39    126.98 o 
  -2   1   5       71.40       75.42     18.98 o 
  -1   1   5      237.69      204.00     14.88 o 
   0   1   5     9377.50    10523.26    318.04 o 
   1   1   5      953.20      935.11     49.22 o 
   2   1   5    13368.00    13385.25    465.81 o 
   3   1   5      357.70      445.30     44.96 o 
   4   1   5     3110.58     3006.82    132.94 o 
   5   1   5       50.94      135.27     48.25 o 
   6   1   5       85.35      144.77    296.33 o 
  -6   2   5      361.23      438.61     70.39 o 
  -5   2   5        9.41       -7.77     27.75 o 
  -4   2   5      325.63      315.25     39.59 o 
  -3   2   5     1315.00     1403.26     84.72 o 
  -2   2   5     5270.99     5117.61    143.97 o 
  -1   2   5     1958.77     1956.13     79.29 o 
   0   2   5    35900.80    37390.03   1135.06 o 
   1   2   5    11683.76    10911.13    550.64 o 
   2   2   5      766.67      729.78     58.19 o 
   3   2   5      300.70      262.19     36.73 o 
   4   2   5        6.56       23.92     29.91 o 
   5   2   5      255.94      232.13     51.03 o 
   6   2   5      584.91      735.20    183.63 o 
  -6   3   5      123.14      143.44     51.60 o 
  -5   3   5      598.40      572.54     59.83 o 
  -4   3   5      928.88      974.65     63.38 o 
  -3   3   5     1705.69     1826.63    106.54 o 
  -2   3   5      610.15      606.80     41.50 o 
  -1   3   5       21.11       22.20     21.23 o 
   0   3   5       45.86      117.27     27.03 o 
   1   3   5     4134.07     4419.05    150.01 o 
   2   3   5       18.38       -9.63     16.60 o 
   3   3   5     3765.99     3470.10    130.38 o 
   4   3   5     1291.89     1253.48     81.44 o 
   5   3   5      330.85      444.81    109.64 o 
   6   3   5      275.34      344.39    208.64 o 
  -6   4   5       95.39       76.88     62.53 o 
  -5   4   5      131.29      112.44     47.80 o 
  -4   4   5       46.51      124.22     33.95 o 
  -3   4   5       69.76       31.77     22.25 o 
  -2   4   5       93.52      132.47     19.97 o 
  -1   4   5     2648.14     2602.79     75.32 o 
   0   4   5       16.09       34.46     25.15 o 
   1   4   5      918.81     1103.20     61.05 o 
   2   4   5     2246.68     2196.02    104.07 o 
   3   4   5       29.42       11.08     15.30 o 
   4   4   5     1527.53     1624.24    175.29 o 
   5   4   5       10.39       98.55     59.72 o 
   6   4   5       82.59       97.89     98.08 o 
  -6   5   5       35.64      138.80     93.49 o 
  -5   5   5     1158.55     1363.35    105.80 o 
  -4   5   5      812.45      767.27     81.20 o 
  -3   5   5     5497.43     5483.92    209.85 o 
  -2   5   5       35.06       60.40     19.40 o 
  -1   5   5      254.09      311.92     25.98 o 
   0   5   5     2141.96     2213.02     64.71 o 
   1   5   5     1197.02     1239.18    117.83 o 
   2   5   5      142.88      209.69     35.28 o 
   3   5   5     7112.14     6556.24    281.89 o 
   4   5   5      369.65      530.87     88.61 o 
   5   5   5      776.19      884.63    149.48 o 
   6   5   5       20.50      -50.13     83.86 o 
  -6   6   5       20.01      -21.63     51.67 o 
  -5   6   5      204.10      207.46     42.57 o 
  -4   6   5      112.68      213.89     54.30 o 
  -3   6   5     3942.60     3889.63    160.71 o 
  -2   6   5     5687.17     5635.58    210.37 o 
  -1   6   5    10897.14    10519.36    317.45 o 
   0   6   5     4075.12     3940.96    112.07 o 
   1   6   5     4206.96     3993.62    112.73 o 
   2   6   5      911.84      853.27     73.24 o 
   3   6   5      322.63      352.14     61.07 o 
   4   6   5      665.37      762.95    120.71 o 
   5   6   5      116.55      189.76    107.99 o 
   6   6   5      428.87      588.06    148.82 o 
  -6   7   5      409.49      425.93    104.17 o 
  -5   7   5      397.90      344.06     48.32 o 
  -4   7   5      157.50      239.79     51.63 o 
  -3   7   5      242.41      225.59     41.54 o 
  -2   7   5      145.69      165.30     25.93 o 
  -1   7   5        6.69       35.77     22.27 o 
   0   7   5     1601.03     1719.04     58.53 o 
   1   7   5       48.12       35.41     25.76 o 
   2   7   5     2394.54     2466.26    367.54 o 
   3   7   5      342.64      380.85     71.50 o 
   4   7   5     1075.11     1059.55    125.27 o 
   5   7   5      241.00      318.96     88.61 o 
   6   7   5        1.16      163.73    101.65 o 
  -6   8   5       61.16       98.12     72.30 o 
  -5   8   5      284.32      317.70     90.66 o 
  -4   8   5      458.16      451.57     50.46 o 
  -3   8   5      901.71      826.82     70.13 o 
  -2   8   5     1718.36     1676.30     84.42 o 
  -1   8   5      231.78      256.46     37.00 o 
   0   8   5      159.53      142.81     27.09 o 
   1   8   5      128.82      138.85     17.02 o 
   2   8   5       60.71      135.20     47.41 o 
   3   8   5     1122.77     1161.55    127.71 o 
   4   8   5        9.49      107.87     64.94 o 
   5   8   5      319.41      248.34     93.73 o 
   6   8   5      194.25      388.09    124.29 o 
  -6   9   5      471.69      479.82    155.99 o 
  -5   9   5       75.15        6.38     53.82 o 
  -4   9   5     3983.86     3857.22    196.45 o 
  -3   9   5      311.89      377.62     44.02 o 
  -2   9   5      875.11      874.57     56.04 o 
  -1   9   5      506.82      427.30     34.19 o 
   0   9   5     1927.43     1999.81     76.92 o 
   1   9   5       90.12       90.77     19.21 o 
   2   9   5     5804.74     5851.75    342.32 o 
   3   9   5      179.58      159.57     80.85 o 
   4   9   5     2190.80     2494.15    339.63 o 
   5   9   5       27.57       39.76    108.46 o 
  -6  10   5       73.37      -62.43     97.09 o 
  -5  10   5      174.70      104.48     69.74 o 
  -4  10   5     1470.02     1538.30    129.55 o 
  -3  10   5      341.72      394.95     43.31 o 
  -2  10   5     4275.50     4080.09    183.92 o 
  -1  10   5     2424.86     2353.86     98.93 o 
   0  10   5    10306.03    10362.42    354.99 o 
   1  10   5     2900.89     2718.97    172.61 o 
   2  10   5     1110.27     1094.22    110.98 o 
   3  10   5       67.73      108.35     57.45 o 
   4  10   5       22.84      249.42    134.50 o 
   5  10   5      788.39      679.78    138.96 o 
  -5  11   5      170.68      251.81     74.20 o 
  -4  11   5      169.93       86.40     62.18 o 
  -3  11   5       33.28       76.37     28.63 o 
  -2  11   5      195.36      275.62     42.28 o 
  -1  11   5       20.52       69.98     24.94 o 
   0  11   5      426.97      520.46     47.54 o 
   1  11   5     1115.40     1073.38     79.22 o 
   2  11   5      115.25      141.11     54.49 o 
   3  11   5      688.51      744.94    104.19 o 
   4  11   5      276.03      376.43     94.27 o 
   5  11   5       14.70       25.38    101.10 o 
  -5  12   5       41.00        9.11     65.37 o 
  -4  12   5      288.33      310.32     72.53 o 
  -3  12   5      300.40      238.09     39.60 o 
  -2  12   5      241.31      220.68     37.88 o 
  -1  12   5     2333.28     2349.72    113.87 o 
   0  12   5        3.06      -15.32     27.70 o 
   1  12   5      257.88      335.48     65.83 o 
   2  12   5      537.70      500.41     89.76 o 
   3  12   5      101.32      104.99     59.15 o 
   4  12   5       60.78      159.10    104.80 o 
   5  12   5       43.19      126.49     84.59 o 
  -5  13   5     1034.41      891.92    166.53 o 
  -4  13   5       18.86       21.00     53.17 o 
  -3  13   5     1412.14     1342.86    107.49 o 
  -2  13   5      189.48      323.31     51.92 o 
  -1  13   5      144.98      188.29     39.12 o 
   0  13   5      114.59      132.25     34.16 o 
   1  13   5     1842.33     1735.80    115.64 o 
   2  13   5      662.23      566.08     96.61 o 
   3  13   5     2433.50     2490.23    237.77 o 
   4  13   5       58.51       79.08     71.07 o 
   5  13   5      223.11      355.21    117.92 o 
  -5  14   5        8.53      145.37     77.18 o 
  -4  14   5        2.96      -19.21     58.19 o 
  -3  14   5     1161.02     1082.82     96.27 o 
  -2  14   5      453.14      486.99     57.41 o 
  -1  14   5     3514.40     3292.26    159.85 o 
   0  14   5      322.47      355.48     49.61 o 
   1  14   5     1571.53     1705.72    166.93 o 
   2  14   5      880.36      838.49    114.50 o 
   3  14   5       84.69       53.46     65.92 o 
   4  14   5      298.55      487.84    121.66 o 
  -5  15   5        0.75       39.93     75.06 o 
  -4  15   5       15.51       56.71     82.08 o 
  -3  15   5       62.39       65.28     52.18 o 
  -2  15   5        0.73       58.49     34.82 o 
  -1  15   5      648.62      551.26     55.45 o 
   0  15   5      281.92      418.05     49.51 o 
   1  15   5      452.28      610.79     98.94 o 
   2  15   5      300.61      411.74     89.50 o 
   3  15   5        5.00        8.45    112.00 o 
   4  15   5      188.85      317.67    174.96 o 
  -4  16   5        2.93      -14.04     56.30 o 
  -3  16   5      235.84      179.19     68.98 o 
  -2  16   5      474.03      432.76     60.36 o 
  -1  16   5      512.97      578.21     59.79 o 
   0  16   5      658.86      727.21     60.61 o 
   1  16   5       45.55       74.07    110.27 o 
   2  16   5       67.59      205.61    107.82 o 
   3  16   5       24.40       55.73     67.61 o 
   4  16   5       25.33       81.63     86.94 o 
  -4  17   5      587.03      610.01    124.06 o 
  -3  17   5       24.97        1.11     50.66 o 
  -2  17   5      327.37      288.64     53.50 o 
  -1  17   5      156.63      125.09     38.58 o 
   0  17   5      144.47      119.14     40.26 o 
   1  17   5      135.61      200.32     95.58 o 
   2  17   5     1002.16     1046.25    152.73 o 
   3  17   5       48.51       46.50     72.97 o 
   4  17   5      734.62      767.01    163.32 o 
  -4  18   5      217.69      326.39    172.69 o 
  -3  18   5       37.02       63.28     61.22 o 
  -2  18   5      671.97      787.07    113.55 o 
  -1  18   5      566.14      471.69     65.17 o 
   0  18   5      369.93      339.91     63.20 o 
   1  18   5       51.01       64.03     59.79 o 
   2  18   5      356.39      397.82    101.20 o 
   3  18   5       56.45      112.36    119.79 o 
  -3  19   5       28.53       -8.68     55.88 o 
  -2  19   5        1.06       22.43     48.41 o 
  -1  19   5      142.39      161.49     47.56 o 
   0  19   5       34.88       31.09     50.18 o 
   1  19   5      182.37      222.79     84.38 o 
   2  19   5        4.62       -6.09     58.74 o 
   3  19   5       89.74      130.43     84.40 o 
  -2  20   5       70.75       77.10     64.02 o 
  -1  20   5      168.35      186.18     61.89 o 
   0  20   5       24.67       50.58     60.91 o 
   1  20   5       23.31       28.49     58.29 o 
   2  20   5        2.89       65.74     74.59 o 
  -2  21   5       43.23       -9.46     81.54 o 
  -1  21   5       17.03      130.47    138.68 o 
   0  21   5       11.75       -1.90    169.90 o 
   1  21   5      403.09      329.07    135.27 o 
   0  22   5       90.17      123.80    143.79 o 
  -6   0   6      668.56      672.79    287.74 o 
  -4   0   6      170.51      470.22    175.42 o 
  -2   0   6        1.72      -13.76     13.76 o 
   0   0   6     3126.65     3083.40    146.35 o 
   2   0   6     4349.91     3717.49    269.27 o 
   4   0   6     4112.77     3480.73    865.40 o 
  -6   1   6      207.04      168.84     62.07 o 
  -5   1   6     1752.92     1808.38    119.77 o 
  -4   1   6     1974.66     2049.33    106.01 o 
  -3   1   6       29.99      142.66     34.01 o 
  -2   1   6     2384.63     2330.15     63.40 o 
  -1   1   6     1757.50     1838.82     92.00 o 
   0   1   6        6.62       49.08     24.95 o 
   1   1   6     4744.78     4949.31    167.11 o 
   2   1   6       83.43       60.97     16.26 o 
   3   1   6     1203.76     1078.83     86.35 o 
   4   1   6     2018.52     1847.42     98.63 o 
   5   1   6      196.69      253.03     82.54 o 
  -6   2   6        1.77       23.01     44.08 o 
  -5   2   6      428.62      505.27     70.49 o 
  -4   2   6     2932.55     2736.91    131.90 o 
  -3   2   6     5869.63     6082.80    224.85 o 
  -2   2   6    12555.54    12468.18    348.22 o 
  -1   2   6     2501.91     2432.88     88.17 o 
   0   2   6     3400.50     3637.71    118.71 o 
   1   2   6     1733.44     1691.27     84.32 o 
   2   2   6      101.38      166.63     22.06 o 
   3   2   6      663.44      615.17     41.83 o 
   4   2   6      798.37      684.25     54.71 o 
   5   2   6      458.91      488.39    115.08 o 
   6   2   6      288.37       51.33    255.74 o 
  -6   3   6      503.31      578.81    107.84 o 
  -5   3   6      559.14      694.06     65.59 o 
  -4   3   6      305.99      361.35     68.60 o 
  -3   3   6     2616.34     2678.01    113.04 o 
  -2   3   6       47.17      106.63     31.38 o 
  -1   3   6       43.42       57.25     22.87 o 
   0   3   6    10028.05    10045.17    341.86 o 
   1   3   6       53.39      109.33     27.37 o 
   2   3   6    11834.69    11808.70    387.63 o 
   3   3   6      710.85      634.47     45.54 o 
   4   3   6     1495.96     1333.94    102.03 o 
   5   3   6      873.73      962.84    129.58 o 
   6   3   6       36.98        8.78     82.30 o 
  -6   4   6        1.39       18.70    165.02 o 
  -5   4   6     1249.35     1288.56    105.96 o 
  -4   4   6      303.91      424.83     55.90 o 
  -3   4   6      416.16      416.16     39.14 o 
  -2   4   6      170.53      246.34     32.11 o 
  -1   4   6       20.90       13.68     14.09 o 
   0   4   6      158.40      173.24     21.12 o 
   1   4   6     5323.47     5232.23    183.84 o 
   2   4   6      565.53      631.81     36.47 o 
   3   4   6     2892.73     2522.28    121.03 o 
   4   4   6        9.05       30.01     33.34 o 
   5   4   6      261.73      329.92     88.69 o 
   6   4   6        1.21     -113.06    113.06 o 
  -6   5   6     1066.95     1062.74    189.97 o 
  -5   5   6      336.48      383.61     53.46 o 
  -4   5   6      586.50      565.45     56.49 o 
  -3   5   6     3533.67     3674.59    157.80 o 
  -2   5   6      122.77      170.48     24.20 o 
  -1   5   6       22.14      143.99     31.31 o 
   0   5   6     9954.71    10219.18    304.52 o 
   1   5   6        3.92        9.70     21.89 o 
   2   5   6     2671.53     2441.45    103.71 o 
   3   5   6     2642.58     2453.17    133.94 o 
   4   5   6     2129.17     2244.70    185.46 o 
   5   5   6      299.31      298.76     81.69 o 
   6   5   6        0.94      -73.86    122.82 o 
  -6   6   6       18.96        2.21     64.75 o 
  -5   6   6      146.04      173.54     48.97 o 
  -4   6   6     1085.59     1175.58     82.64 o 
  -3   6   6     2001.77     1929.68    101.05 o 
  -2   6   6     3647.91     3685.05    131.56 o 
  -1   6   6     7323.77     7296.44    262.70 o 
   0   6   6     6548.11     6651.74    212.16 o 
   1   6   6      263.65      293.73     26.98 o 
   2   6   6     1257.57     1216.78     69.04 o 
   3   6   6      355.70      439.58    118.44 o 
   4   6   6       77.91      106.70     66.19 o 
   5   6   6      877.22      705.19    122.69 o 
   6   6   6      253.61      192.38    160.60 o 
  -6   7   6       48.30      -43.50    120.08 o 
  -5   7   6      775.88      729.85     71.33 o 
  -4   7   6     1661.22     1772.47    109.68 o 
  -3   7   6      102.33      179.40     61.47 o 
  -2   7   6     3873.69     3658.01    161.94 o 
  -1   7   6     3382.13     3457.95    126.10 o 
   0   7   6     1731.19     1658.43     65.50 o 
   1   7   6     9991.02     9786.02    304.28 o 
   2   7   6      260.06      244.39     56.07 o 
   3   7   6      417.67      471.19     77.46 o 
   4   7   6     1368.77     1336.52    152.21 o 
   5   7   6        5.40      204.76    154.45 o 
   6   7   6      201.41      354.41    272.95 o 
  -6   8   6      361.78      243.86    111.37 o 
  -5   8   6        0.60       36.10     47.99 o 
  -4   8   6      430.25      343.92     48.70 o 
  -3   8   6      247.26      245.76     37.37 o 
  -2   8   6       31.86       29.12     22.68 o 
  -1   8   6      535.18      585.75     43.60 o 
   0   8   6     1859.27     1781.18     71.16 o 
   1   8   6      832.69      848.21     44.81 o 
   2   8   6     2104.54     1987.27    156.72 o 
   3   8   6      504.46      538.91     95.55 o 
   4   8   6      791.24      933.24    128.78 o 
   5   8   6       29.16       32.69     65.69 o 
  -6   9   6      206.45      248.27    109.26 o 
  -5   9   6      476.91      539.00     89.63 o 
  -4   9   6     1499.10     1542.24     98.98 o 
  -3   9   6      406.56      478.50     50.16 o 
  -2   9   6      876.77      936.26     65.43 o 
  -1   9   6     1704.49     1778.95     81.97 o 
   0   9   6        9.51       65.13     25.41 o 
   1   9   6     3245.50     3120.73    106.52 o 
   2   9   6       93.56       58.68     58.55 o 
   3   9   6     3258.00     3114.11    240.83 o 
   4   9   6      174.54      317.54     89.94 o 
   5   9   6      118.89      146.82     88.18 o 
  -6  10   6        5.35      -18.62     82.63 o 
  -5  10   6       34.00      120.94     59.19 o 
  -4  10   6      398.61      436.78     54.25 o 
  -3  10   6     3593.77     3583.93    201.82 o 
  -2  10   6     3598.31     3694.42    166.40 o 
  -1  10   6     1766.26     1779.72     87.17 o 
   0  10   6      225.05      291.27     39.87 o 
   1  10   6     1182.40     1110.18     70.36 o 
   2  10   6      257.22      282.03     67.25 o 
   3  10   6      157.73       65.86     54.96 o 
   4  10   6      546.89      733.11    163.96 o 
   5  10   6      222.91      186.41     94.40 o 
  -5  11   6       94.05       97.87     60.28 o 
  -4  11   6        6.18       10.90     42.65 o 
  -3  11   6      369.52      432.45     52.17 o 
  -2  11   6      910.44      932.18     71.49 o 
  -1  11   6     1494.37     1402.37     81.22 o 
   0  11   6     1983.85     1996.14     94.00 o 
   1  11   6      139.43      177.82     21.54 o 
   2  11   6     2048.98     2059.37    172.86 o 
   3  11   6        6.27       31.36     57.08 o 
   4  11   6        0.52       79.67     67.07 o 
   5  11   6      334.61      282.68    108.12 o 
  -5  12   6      365.14      345.03     93.32 o 
  -4  12   6      395.95      527.70     98.36 o 
  -3  12   6      757.47      644.45     59.56 o 
  -2  12   6      473.72      469.62     52.30 o 
  -1  12   6        3.88       93.27     60.55 o 
   0  12   6     1028.69      997.49     58.44 o 
   1  12   6      100.00      122.98     33.67 o 
   2  12   6      210.22      309.95     74.80 o 
   3  12   6     1179.65     1211.35    159.28 o 
   4  12   6        4.46       33.74     62.06 o 
   5  12   6      239.37      139.80     87.69 o 
  -5  13   6      126.08      119.17     70.52 o 
  -4  13   6      739.02      636.07    106.30 o 
  -3  13   6      506.13      437.47     54.13 o 
  -2  13   6      159.19      341.71     86.08 o 
  -1  13   6      256.25      304.96     41.61 o 
   0  13   6     1469.70     1491.68    102.52 o 
   1  13   6        0.54      -53.91    121.99 o 
   2  13   6      614.15      609.57     93.73 o 
   3  13   6      131.48      155.32     72.85 o 
   4  13   6      311.42      418.86    111.76 o 
   5  13   6        0.29      -88.88     88.88 o 
  -5  14   6       13.60       41.85    148.76 o 
  -4  14   6       81.27       36.76     50.00 o 
  -3  14   6      370.81      343.35     60.32 o 
  -2  14   6     1324.58     1370.90    121.48 o 
  -1  14   6      504.55      526.04     61.05 o 
   0  14   6      968.34      956.94     65.69 o 
   1  14   6      436.03      497.90     93.04 o 
   2  14   6      484.13      578.93    107.80 o 
   3  14   6      414.74      547.11    116.87 o 
   4  14   6        1.05      -19.48     64.46 o 
  -4  15   6       25.14      -16.98     49.79 o 
  -3  15   6       21.13       61.02     53.12 o 
  -2  15   6      256.63      251.01     47.05 o 
  -1  15   6      314.27      320.71     43.37 o 
   0  15   6      228.15      187.31     37.02 o 
   1  15   6     1184.28     1150.51    141.33 o 
   2  15   6        0.11      -24.16     55.80 o 
   3  15   6      140.89       55.71     64.84 o 
   4  15   6      136.67      273.36    167.17 o 
  -4  16   6      370.50      486.15    163.93 o 
  -3  16   6      260.12      118.56     61.96 o 
  -2  16   6      108.14      136.89     60.67 o 
  -1  16   6      360.80      402.06     50.69 o 
   0  16   6      112.55      170.94     41.02 o 
   1  16   6      182.67      131.32     67.06 o 
   2  16   6      759.44      853.10    139.54 o 
   3  16   6       12.63      -64.90     64.90 o 
   4  16   6      231.24      547.44    143.02 o 
  -4  17   6      269.63      378.25    101.13 o 
  -3  17   6       46.85       27.42     57.11 o 
  -2  17   6      185.16      191.75     49.24 o 
  -1  17   6      262.74      401.33     56.09 o 
   0  17   6       72.04       78.95     43.06 o 
   1  17   6      619.53      776.28    165.11 o 
   2  17   6       23.35       32.64     61.43 o 
   3  17   6      414.99      572.46    134.47 o 
  -3  18   6       90.50       91.83     69.52 o 
  -2  18   6      136.89      140.47     61.20 o 
  -1  18   6      259.38      352.89     55.71 o 
   0  18   6       30.95       39.69     57.16 o 
   1  18   6       84.05      254.72     86.54 o 
   2  18   6      453.55      727.49    131.04 o 
   3  18   6        7.92       85.88     84.56 o 
  -3  19   6       22.68      140.41    117.01 o 
  -2  19   6      167.29      374.00     88.11 o 
  -1  19   6      273.45      309.68     74.62 o 
   0  19   6      331.78      254.48     80.15 o 
   1  19   6       84.15       44.08     65.36 o 
   2  19   6       38.98      525.25    275.88 o 
   3  19   6        0.61      -27.46     70.64 o 
  -2  20   6      186.98      229.52     80.21 o 
  -1  20   6       20.01      -39.90     53.67 o 
   0  20   6      270.58      265.94     95.12 o 
   1  20   6        6.60      -42.81     70.99 o 
   2  20   6        0.44      211.22    111.15 o 
  -1  21   6        1.45      -28.66    109.13 o 
   0  21   6       88.94       62.32     68.69 o 
   1  21   6       41.75       45.59     65.47 o 
  -5   0   7     1352.40     1315.42    149.04 o 
  -3   0   7        5.22       22.46     23.73 o 
  -1   0   7     6044.61     6575.76    453.19 o 
   1   0   7    26401.83    25100.65   1328.56 o 
   3   0   7     3108.24     3323.91    202.88 o 
   5   0   7       25.05      135.73    112.21 o 
  -6   1   7      162.41      180.26     66.24 o 
  -5   1   7      618.61      858.99    127.40 o 
  -4   1   7        2.96       -8.93     22.87 o 
  -3   1   7     3336.00     3305.84    121.87 o 
  -2   1   7     6256.84     5920.81    298.30 o 
  -1   1   7     3265.82     3165.59    173.19 o 
   0   1   7     5551.86     6120.76    222.42 o 
   1   1   7      242.97      266.01     32.34 o 
   2   1   7     1314.92     1358.67     79.86 o 
   3   1   7     1637.98     1704.70    115.63 o 
   4   1   7      327.82      271.23     42.20 o 
   5   1   7      987.37     1005.78     98.26 o 
  -6   2   7       83.10       46.76     58.52 o 
  -5   2   7       97.13      198.51     51.96 o 
  -4   2   7     1478.14     1431.69     85.54 o 
  -3   2   7     1625.79     1622.50     71.80 o 
  -2   2   7     1056.77      945.71     32.56 o 
  -1   2   7     1138.83     1058.43     51.74 o 
   0   2   7     1098.00     1084.64     54.02 o 
   1   2   7      254.85      461.09     45.05 o 
   2   2   7      151.83      248.34     45.61 o 
   3   2   7     1653.34     1471.62     77.54 o 
   4   2   7      163.90      203.22     65.87 o 
   5   2   7      206.62      182.87     66.53 o 
  -6   3   7      187.23      106.96     54.32 o 
  -5   3   7        5.18       89.21    126.86 o 
  -4   3   7     1583.23     1790.21    194.59 o 
  -3   3   7     1044.84     1159.41     66.42 o 
  -2   3   7    14385.13    13958.81    414.07 o 
  -1   3   7      233.65      195.28     17.69 o 
   0   3   7     1369.90     1372.11     60.94 o 
   1   3   7      361.78      293.98     38.10 o 
   2   3   7     1100.07      955.23     58.55 o 
   3   3   7       32.92       28.44     45.43 o 
   4   3   7     1463.80     1575.86    122.56 o 
   5   3   7       74.23       71.64    119.70 o 
  -6   4   7      615.25      611.29    124.35 o 
  -5   4   7        1.51      -31.48     31.48 o 
  -4   4   7     1349.06     1347.19     89.23 o 
  -3   4   7      102.08       92.19     25.32 o 
  -2   4   7     2845.94     2734.18    117.45 o 
  -1   4   7     1380.49     1436.87     57.09 o 
   0   4   7    16144.50    16385.22    634.00 o 
   1   4   7       10.09       64.31     23.75 o 
   2   4   7    12070.63    11146.40    494.21 o 
   3   4   7      148.57      222.67     69.11 o 
   4   4   7      233.19      391.98     60.02 o 
   5   4   7       31.28       11.77     52.04 o 
   6   4   7        0.60      -79.82    108.68 o 
  -6   5   7       61.96       17.24     75.78 o 
  -5   5   7      140.80       56.95     61.31 o 
  -4   5   7     1778.62     1747.99    104.13 o 
  -3   5   7      585.22      642.60     51.43 o 
  -2   5   7    11697.79    11521.38    392.44 o 
  -1   5   7     2079.28     1874.09     72.67 o 
   0   5   7      877.26      919.87     45.26 o 
   1   5   7     6216.23     6695.68    464.71 o 
   2   5   7      174.29      221.88     37.97 o 
   3   5   7        5.78        7.21     40.64 o 
   4   5   7     1240.63     1251.43    142.78 o 
   5   5   7       31.69      139.64     67.56 o 
   6   5   7      121.24       59.88    130.09 o 
  -6   6   7       43.98      -17.31     78.68 o 
  -5   6   7      354.26      462.54     58.43 o 
  -4   6   7      637.24      645.26     60.41 o 
  -3   6   7     2781.82     2739.14    133.88 o 
  -2   6   7      376.10      355.81     45.47 o 
  -1   6   7     5111.63     5206.18    204.45 o 
   0   6   7       44.01      101.49     36.50 o 
   1   6   7      490.29      517.98     40.86 o 
   2   6   7     1968.56     1841.09     83.71 o 
   3   6   7     1663.01     1555.59    143.69 o 
   4   6   7      294.48      418.70     85.81 o 
   5   6   7      594.02      655.51    130.21 o 
  -6   7   7       39.04      -43.33     75.08 o 
  -5   7   7      170.44      138.08     43.16 o 
  -4   7   7       19.88       56.37     29.64 o 
  -3   7   7     3876.07     3851.50    174.68 o 
  -2   7   7     2593.18     2488.96    109.97 o 
  -1   7   7     5102.09     5321.04    218.29 o 
   0   7   7      772.27      743.21     67.59 o 
   1   7   7      793.24      814.95     50.27 o 
   2   7   7      361.74      336.52    100.94 o 
   3   7   7     3647.12     3528.08    273.03 o 
   4   7   7      532.12      558.81    101.63 o 
   5   7   7      907.34     1016.17    172.76 o 
  -6   8   7        0.03      -45.38     85.78 o 
  -5   8   7      815.49      737.62     92.98 o 
  -4   8   7       95.42      111.60     34.48 o 
  -3   8   7       13.32      -24.44     24.44 o 
  -2   8   7     1265.92     1208.69     77.00 o 
  -1   8   7     4108.37     4050.70    158.95 o 
   0   8   7      518.20      611.23     48.69 o 
   1   8   7    12545.44    12241.17    430.42 o 
   2   8   7       79.82      141.02     49.17 o 
   3   8   7     2202.69     2388.75    317.15 o 
   4   8   7      181.10      290.69    111.74 o 
   5   8   7       35.48      121.67     79.13 o 
  -6   9   7      220.14      213.69    171.88 o 
  -5   9   7      206.00      199.55     68.00 o 
  -4   9   7       13.86      154.17     58.85 o 
  -3   9   7      889.06      927.76     67.63 o 
  -2   9   7      294.83      398.19     41.72 o 
  -1   9   7      345.33      322.84     48.62 o 
   0   9   7     2571.02     2577.97    104.10 o 
   1   9   7        5.30       45.34     35.32 o 
   2   9   7      790.59      839.58    139.47 o 
   3   9   7       32.36       17.22     45.42 o 
   4   9   7      113.51       12.76     66.58 o 
   5   9   7      113.57      228.83    103.19 o 
  -5  10   7      237.56      200.35     79.78 o 
  -4  10   7       11.47       53.31     40.55 o 
  -3  10   7      321.08      367.29     47.94 o 
  -2  10   7     1246.63     1285.28     85.95 o 
  -1  10   7        2.96       30.96     23.71 o 
   0  10   7     1383.32     1408.67     84.37 o 
   1  10   7     2160.00     2202.63    107.00 o 
   2  10   7      345.11      256.43     68.07 o 
   3  10   7      399.58      453.53     89.33 o 
   4  10   7      287.06      343.08     98.70 o 
   5  10   7       74.62      124.46     85.60 o 
  -5  11   7       21.41       81.71     60.78 o 
  -4  11   7      902.99      780.29     93.06 o 
  -3  11   7      269.57      432.47     53.31 o 
  -2  11   7     1702.52     1578.45    100.24 o 
  -1  11   7     2810.15     2694.21    133.46 o 
   0  11   7      412.30      382.43     37.62 o 
   1  11   7      154.27      169.08     24.65 o 
   2  11   7     1164.03     1100.99    132.08 o 
   3  11   7       11.88       53.90     52.99 o 
   4  11   7      777.76      775.47    138.05 o 
   5  11   7      150.90      142.27     88.68 o 
  -5  12   7       10.85      -73.03     77.44 o 
  -4  12   7      117.64      180.16     56.19 o 
  -3  12   7      472.48      512.90     66.89 o 
  -2  12   7      220.29      222.52     43.28 o 
  -1  12   7       11.31       -8.34     24.60 o 
   0  12   7     4430.55     4167.86    183.43 o 
   1  12   7      725.75      658.66     60.15 o 
   2  12   7     1652.70     1675.77    167.88 o 
   3  12   7      129.32       40.58     60.39 o 
   4  12   7      500.37      587.46    123.28 o 
   5  12   7       41.04       90.19     83.69 o 
  -5  13   7      104.58      137.95    102.59 o 
  -4  13   7      390.63      426.11     94.80 o 
  -3  13   7       40.02       98.01     36.78 o 
  -2  13   7      159.88      158.99     44.18 o 
  -1  13   7     2481.92     2143.39    127.88 o 
   0  13   7       70.42       71.81     42.13 o 
   1  13   7     2342.24     2404.35    209.95 o 
   2  13   7       43.60      121.16     71.15 o 
   3  13   7      266.46      349.45    115.42 o 
   4  13   7        0.53      -51.75     75.90 o 
  -5  14   7      112.05       76.30     93.75 o 
  -4  14   7      171.57      249.55    155.30 o 
  -3  14   7      152.67      267.96     58.36 o 
  -2  14   7      615.79      590.59     66.68 o 
  -1  14   7      838.28      701.38     63.72 o 
   0  14   7      137.73      194.33     35.27 o 
   1  14   7       18.45       12.88     69.50 o 
   2  14   7     1724.13     1817.04    194.84 o 
   3  14   7       54.31      108.85     78.11 o 
   4  14   7      284.64      408.31    122.73 o 
  -4  15   7      118.71       63.38     60.51 o 
  -3  15   7      837.78      887.91    114.05 o 
  -2  15   7      297.03      266.55     82.67 o 
  -1  15   7      550.45      637.09     80.57 o 
   0  15   7      307.38      333.68     48.19 o 
   1  15   7      144.85      132.77     66.06 o 
   2  15   7       52.97       36.55     62.04 o 
   3  15   7      584.65      495.89    113.62 o 
   4  15   7       10.34      -14.17     71.13 o 
  -4  16   7      156.79       54.83     68.90 o 
  -3  16   7        0.91      -25.22     49.88 o 
  -2  16   7      222.97      248.30     56.92 o 
  -1  16   7      530.06      637.54     66.93 o 
   0  16   7       66.64       56.24     40.57 o 
   1  16   7      346.71      529.38    124.32 o 
   2  16   7       16.19       85.67     72.94 o 
   3  16   7      103.60       63.16     68.90 o 
   4  16   7        9.25       86.54     86.82 o 
  -4  17   7        4.60       48.34     86.52 o 
  -3  17   7       90.74      133.11     66.17 o 
  -2  17   7       42.29       70.87     41.29 o 
  -1  17   7        4.85      -34.83     34.83 o 
   0  17   7      740.17      787.44     87.56 o 
   1  17   7       43.87      239.40    147.45 o 
   2  17   7      198.55      406.87    109.82 o 
   3  17   7        0.13       -3.27     67.42 o 
  -3  18   7       82.37      239.65     78.64 o 
  -2  18   7      443.35      528.66     92.14 o 
  -1  18   7        0.85       37.74     35.13 o 
   0  18   7      293.96      165.55     76.05 o 
   1  18   7      194.13      402.55    139.20 o 
   2  18   7        8.56       14.26     60.47 o 
   3  18   7      144.59      134.40     98.68 o 
  -3  19   7       39.51      189.26     90.48 o 
  -2  19   7      127.10       98.98     64.85 o 
  -1  19   7      226.33      277.26     71.59 o 
   0  19   7       67.43       64.80     75.39 o 
   1  19   7       56.79       43.62     72.15 o 
   2  19   7      115.25       64.85     72.79 o 
  -2  20   7       27.36      -15.04     69.84 o 
  -1  20   7      117.03       71.05     72.52 o 
   0  20   7      155.50      218.67     86.46 o 
   1  20   7       17.56       21.24     65.20 o 
   2  20   7      104.93       -8.82     71.92 o 
  -1  21   7      246.44      121.92    122.92 o 
   0  21   7        0.06      -46.26     83.78 o 
   1  21   7      120.90      181.49     95.07 o 
  -6   0   8      300.12      246.11    125.25 o 
  -4   0   8      481.46      529.66     67.87 o 
  -2   0   8     8327.45     7757.12    547.28 o 
   0   0   8    26021.36    27511.02   1503.26 o 
   2   0   8    11947.39    12242.89    707.61 o 
   4   0   8       30.09      160.53     74.93 o 
  -6   1   8      196.12      166.10     93.23 o 
  -5   1   8      131.20      114.42     58.45 o 
  -4   1   8     2560.26     2361.18    133.32 o 
  -3   1   8      575.64      553.02     53.83 o 
  -2   1   8     6190.82     6102.83    324.04 o 
  -1   1   8     1625.16     1833.83    132.80 o 
   0   1   8       27.80        4.37     23.88 o 
   1   1   8      310.24      375.81     42.64 o 
   2   1   8     2957.23     2859.19    144.47 o 
   3   1   8       14.86       24.33     30.38 o 
   4   1   8      820.23      747.01     64.23 o 
   5   1   8      263.25      204.30     82.93 o 
  -6   2   8       96.70       11.70     46.75 o 
  -5   2   8       91.14       33.19     66.63 o 
  -4   2   8      250.44      396.41     74.19 o 
  -3   2   8     1049.78     1137.91     74.90 o 
  -2   2   8     1072.20     1115.28     93.70 o 
  -1   2   8      281.36      284.58     25.42 o 
   0   2   8        3.03       58.10     47.66 o 
   1   2   8       10.12       31.40     27.42 o 
   2   2   8      398.60      457.59     53.71 o 
   3   2   8      591.78      532.26     52.16 o 
   4   2   8      442.07      382.14     45.94 o 
   5   2   8       35.91      128.84     60.53 o 
   6   2   8        1.69     -176.00    267.77 o 
  -6   3   8        3.71       61.99     57.47 o 
  -5   3   8     1226.74     1237.36    131.38 o 
  -4   3   8      999.57     1041.55     89.99 o 
  -3   3   8     2961.30     2752.92    159.30 o 
  -2   3   8     8657.39     8381.50    237.59 o 
  -1   3   8     5076.19     4997.27    145.41 o 
   0   3   8     4099.15     4829.95    367.93 o 
   1   3   8     6208.34     6367.27    258.39 o 
   2   3   8      295.42      438.69     45.78 o 
   3   3   8     4121.47     4003.54    179.43 o 
   4   3   8     1293.87     1287.63    152.69 o 
   5   3   8      912.62      963.92    187.93 o 
  -6   4   8       94.83      -30.31     52.96 o 
  -5   4   8      542.21      617.26     92.43 o 
  -4   4   8       50.14       77.07     32.59 o 
  -3   4   8      967.88      948.48     55.59 o 
  -2   4   8     2424.11     2530.11     92.79 o 
  -1   4   8    29216.17    30349.35   1039.53 o 
   0   4   8       69.47      122.30     27.70 o 
   1   4   8    16372.95    15786.63    701.81 o 
   2   4   8       18.81        7.53     40.50 o 
   3   4   8     2390.62     2359.29    121.55 o 
   4   4   8        4.25      -24.24     47.90 o 
   5   4   8      268.66      217.22     85.15 o 
  -6   5   8       54.64      -63.11     82.20 o 
  -5   5   8      371.07      405.54     75.14 o 
  -4   5   8      208.66      168.73     40.67 o 
  -3   5   8      657.45      680.54     50.60 o 
  -2   5   8     1255.30     1223.97     72.16 o 
  -1   5   8      211.56      234.47     31.03 o 
   0   5   8     1176.89     1287.48     72.84 o 
   1   5   8      968.70     1027.53    105.21 o 
   2   5   8       50.54      122.70     29.30 o 
   3   5   8      365.85      400.54     63.31 o 
   4   5   8      713.44      642.30    100.67 o 
   5   5   8      280.57      339.29     99.80 o 
  -6   6   8       47.76      -27.66    100.03 o 
  -5   6   8      379.38      335.34     72.21 o 
  -4   6   8        4.07      -12.24     28.40 o 
  -3   6   8      748.85      778.62     59.07 o 
  -2   6   8      151.31      165.50     27.39 o 
  -1   6   8        6.75       -9.65     24.05 o 
   0   6   8      452.94      517.36     53.43 o 
   1   6   8      954.70     1051.39     65.68 o 
   2   6   8       16.51       41.78     24.17 o 
   3   6   8      634.50      728.30     77.86 o 
   4   6   8       31.00       31.93     48.98 o 
   5   6   8        2.03      -57.83     73.50 o 
  -6   7   8       70.01      174.13    113.58 o 
  -5   7   8      543.27      495.46     85.98 o 
  -4   7   8     1220.05     1158.80     86.11 o 
  -3   7   8      896.90      937.82     70.86 o 
  -2   7   8     3080.66     3022.51    140.15 o 
  -1   7   8     1409.27     1615.81     95.62 o 
   0   7   8      380.63      364.32     34.57 o 
   1   7   8      178.19      298.46     40.76 o 
   2   7   8     1465.31     1511.29    146.33 o 
   3   7   8       27.71       41.23     53.09 o 
   4   7   8      808.72      821.30    139.45 o 
   5   7   8      441.49      816.88    140.55 o 
  -6   8   8      345.51      371.06    215.38 o 
  -5   8   8       54.49      110.11     49.91 o 
  -4   8   8      178.20      237.26     51.21 o 
  -3   8   8       58.93       64.79     31.50 o 
  -2   8   8     2841.18     2662.49    129.26 o 
  -1   8   8      665.70      714.61     64.16 o 
   0   8   8    10088.53    10011.59    382.31 o 
   1   8   8       28.51       60.72     24.36 o 
   2   8   8     5060.01     4625.48    208.59 o 
   3   8   8      116.48       75.99     63.34 o 
   4   8   8        6.46       43.07     60.57 o 
   5   8   8       60.38       67.66     71.31 o 
  -5   9   8       30.23      117.44    223.55 o 
  -4   9   8      508.96      469.31     62.86 o 
  -3   9   8      323.88      300.99     54.36 o 
  -2   9   8      844.53      903.57     74.61 o 
  -1   9   8      868.44      910.92     63.07 o 
   0   9   8       39.78       96.19     30.14 o 
   1   9   8      258.87      300.88     35.63 o 
   2   9   8      914.41      786.86    106.09 o 
   3   9   8      639.26      671.90    113.35 o 
   4   9   8      302.66      519.36    125.53 o 
   5   9   8       52.82       -9.81     69.46 o 
  -5  10   8       16.31        5.33     65.90 o 
  -4  10   8      305.14      431.30     59.21 o 
  -3  10   8       26.37       62.06     31.76 o 
  -2  10   8       25.56        3.75     28.07 o 
  -1  10   8      365.42      366.85     43.34 o 
   0  10   8      634.49      786.50     56.49 o 
   1  10   8      298.85      313.68     34.29 o 
   2  10   8      921.91      741.73    111.33 o 
   3  10   8        0.93      -47.84     55.78 o 
   4  10   8      112.89       39.12     62.16 o 
   5  10   8      125.94       57.04     79.60 o 
  -5  11   8      301.79      396.95    130.44 o 
  -4  11   8      602.28      646.02     76.26 o 
  -3  11   8     2522.69     2340.35    143.64 o 
  -2  11   8      626.58      711.95     70.56 o 
  -1  11   8     2561.39     2364.01    126.94 o 
   0  11   8      112.73      149.47     39.83 o 
   1  11   8      305.29      329.15     49.47 o 
   2  11   8      701.32      871.57    115.95 o 
   3  11   8     2261.24     2449.80    241.84 o 
   4  11   8      270.81      335.22    106.21 o 
   5  11   8      423.11      526.02    145.23 o 
  -5  12   8      121.72      153.37    107.68 o 
  -4  12   8       35.22      -14.17     39.51 o 
  -3  12   8       89.43      196.54     43.72 o 
  -2  12   8      584.54      603.89     62.80 o 
  -1  12   8     2415.34     2391.93    139.00 o 
   0  12   8      273.51      269.89     49.63 o 
   1  12   8     6115.86     5873.19    410.17 o 
   2  12   8       42.32       66.19     60.43 o 
   3  12   8      350.79      440.81    104.13 o 
   4  12   8       32.93      108.08     78.90 o 
  -5  13   8      135.92      188.37    140.64 o 
  -4  13   8       41.30      100.06     56.40 o 
  -3  13   8       96.17       74.17     38.72 o 
  -2  13   8       25.87      -21.17     32.38 o 
  -1  13   8      210.13      248.01     61.17 o 
   0  13   8        9.53      -18.70     36.13 o 
   1  13   8      127.36      116.49     59.81 o 
   2  13   8        0.12       69.54     59.84 o 
   3  13   8      179.80      153.37     82.15 o 
   4  13   8        5.04      -79.48     79.48 o 
  -4  14   8        4.57       18.75     63.34 o 
  -3  14   8        0.73       48.03     35.58 o 
  -2  14   8        5.09      -15.21     50.88 o 
  -1  14   8       44.63       47.82     32.48 o 
   0  14   8      352.89      410.39     59.24 o 
   1  14   8      468.78      566.82    104.34 o 
   2  14   8        1.82       26.82     56.27 o 
   3  14   8      208.94      260.12     95.76 o 
   4  14   8        4.63      -34.95     69.18 o 
  -4  15   8      363.12      301.08    112.92 o 
  -3  15   8      489.04      617.07     86.77 o 
  -2  15   8     1105.87     1065.75     97.69 o 
  -1  15   8      324.46      413.48     54.66 o 
   0  15   8      115.70      163.42     87.80 o 
   1  15   8      174.65      174.45     73.43 o 
   2  15   8      448.51      694.95    128.30 o 
   3  15   8      417.23      504.21    130.22 o 
   4  15   8      402.75      697.54    160.16 o 
  -4  16   8        1.01      -24.85     80.66 o 
  -3  16   8      193.18      405.90    116.02 o 
  -2  16   8      429.86      446.97     77.73 o 
  -1  16   8      174.73      187.15     54.81 o 
   0  16   8     1674.10     1585.84    132.51 o 
   1  16   8        1.26       28.41     56.31 o 
   2  16   8      545.22      741.93    158.57 o 
   3  16   8        8.38      -23.64     60.73 o 
  -3  17   8       92.21      122.72     65.69 o 
  -2  17   8        5.88       52.33     42.50 o 
  -1  17   8      133.82      170.76     44.39 o 
   0  17   8       36.69       54.27     58.65 o 
   1  17   8      189.51      324.03     96.74 o 
   2  17   8        2.03      -71.25     92.86 o 
   3  17   8        3.13       13.89     68.56 o 
  -3  18   8       34.61      147.09    123.25 o 
  -2  18   8      210.17      229.98     80.40 o 
  -1  18   8       57.67       16.11     42.70 o 
   0  18   8      445.92      490.79    114.48 o 
   1  18   8       63.25      107.32     80.16 o 
   2  18   8      213.01       16.23     71.31 o 
  -2  19   8       17.62      112.37     65.74 o 
  -1  19   8       92.72       49.88     72.48 o 
   0  19   8       26.22      190.29     97.11 o 
   1  19   8        9.18      -87.29     87.29 o 
   2  19   8       32.47      -45.86     74.89 o 
  -2  20   8        9.32      -13.94    131.82 o 
  -1  20   8      100.92       68.72     98.10 o 
   0  20   8       13.03        6.08     60.74 o 
   1  20   8      456.86      314.60    117.39 o 
  -5   0   9        0.83       69.26     73.37 o 
  -3   0   9     3489.46     3382.88    336.08 o 
  -1   0   9    28461.04    27541.18   2304.05 o 
   1   0   9    12730.44    14469.38    926.51 o 
   3   0   9     2032.45     2204.01    280.63 o 
   5   0   9      642.34      287.40    148.46 o 
  -6   1   9       46.55       18.67     54.18 o 
  -5   1   9      963.76     1029.18    121.06 o 
  -4   1   9       88.12       75.19     57.86 o 
  -3   1   9     2594.84     2607.02    183.43 o 
  -2   1   9        6.15       -7.28     33.98 o 
  -1   1   9      116.42      205.47     68.25 o 
   0   1   9      864.89      991.12     78.26 o 
   1   1   9     2457.20     2532.28    134.70 o 
   2   1   9     1305.12     1380.17     88.90 o 
   3   1   9     3625.13     3430.81    204.59 o 
   4   1   9      173.83      198.09     38.83 o 
   5   1   9      599.18      534.13    153.13 o 
  -6   2   9      103.51       25.12     57.33 o 
  -5   2   9       11.84        5.54     44.79 o 
  -4   2   9      207.43      208.37     65.66 o 
  -3   2   9      306.88      356.33     66.32 o 
  -2   2   9      164.69      268.50     54.64 o 
  -1   2   9      570.52      575.79     52.87 o 
   0   2   9        0.43        8.44     31.09 o 
   1   2   9       29.51       22.50     26.00 o 
   2   2   9      441.20      511.01     50.77 o 
   3   2   9     1323.83     1335.33    110.78 o 
   4   2   9       38.05       43.95     39.35 o 
   5   2   9      206.55      328.72    140.42 o 
  -6   3   9      225.31      184.21     81.65 o 
  -5   3   9        9.54       24.61     47.90 o 
  -4   3   9     2554.11     2320.60    193.58 o 
  -3   3   9      182.17      559.35    172.83 o 
  -2   3   9      121.29      159.17     61.03 o 
  -1   3   9      568.22      523.20     49.39 o 
   0   3   9      228.72      397.07     48.96 o 
   1   3   9     2140.74     2233.15    121.78 o 
   2   3   9     3713.08     4112.79    201.35 o 
   3   3   9     1920.26     1871.19    111.41 o 
   4   3   9     1179.35     1187.75    113.80 o 
   5   3   9      178.92      106.36     93.79 o 
  -6   4   9       94.17       54.16     58.77 o 
  -5   4   9        2.23      -51.76     51.76 o 
  -4   4   9      262.81      339.11     68.04 o 
  -3   4   9       51.40      122.50     68.24 o 
  -2   4   9     5888.93     5711.39    219.69 o 
  -1   4   9     1821.44     1954.39     82.56 o 
   0   4   9    11089.95    11556.99    472.99 o 
   1   4   9       88.50      192.67     55.30 o 
   2   4   9     2260.88     2288.21    135.22 o 
   3   4   9      210.92      249.01     42.74 o 
   4   4   9       12.13        5.76     79.62 o 
   5   4   9        6.14      -70.69     70.69 o 
  -6   5   9      556.03      283.91    173.07 o 
  -5   5   9       16.50       56.14     53.29 o 
  -4   5   9     1017.68     1003.40    118.15 o 
  -3   5   9      247.56      241.96     53.00 o 
  -2   5   9        9.70       14.72     24.97 o 
  -1   5   9      149.47      183.22     27.72 o 
   0   5   9      714.89      890.79     66.32 o 
   1   5   9     1581.13     1711.77    140.66 o 
   2   5   9      945.41      886.41     71.97 o 
   3   5   9      769.23      897.72     94.59 o 
   4   5   9      956.70      900.95    129.09 o 
   5   5   9        0.41       40.66     64.80 o 
  -6   6   9       53.73      -60.10    116.34 o 
  -5   6   9        6.14      -51.00     58.93 o 
  -4   6   9      102.32       98.13     40.91 o 
  -3   6   9       95.39       81.55     35.10 o 
  -2   6   9      584.06      572.17     43.82 o 
  -1   6   9        5.55       68.54     43.05 o 
   0   6   9      193.62      198.59     58.55 o 
   1   6   9      107.34      186.09     38.92 o 
   2   6   9       66.47       55.93     36.16 o 
   3   6   9      388.06      328.74    115.49 o 
   4   6   9      196.44      119.20     65.28 o 
   5   6   9        5.32       72.90     81.43 o 
  -6   7   9      142.83      260.88    132.87 o 
  -5   7   9     1791.68     1602.45    161.40 o 
  -4   7   9     1050.94     1191.84    104.25 o 
  -3   7   9     1852.75     1710.09     99.96 o 
  -2   7   9       74.92      150.57     36.20 o 
  -1   7   9        2.69       15.41     37.58 o 
   0   7   9      395.11      390.09     42.23 o 
   1   7   9     1181.02     1123.11     75.98 o 
   2   7   9     1774.14     1793.08    174.82 o 
   3   7   9     2464.91     2630.50    289.54 o 
   4   7   9      323.07      471.79    103.87 o 
   5   7   9      661.13      735.31    147.85 o 
  -5   8   9        1.39       26.50     45.80 o 
  -4   8   9      496.67      486.56     64.17 o 
  -3   8   9     2250.57     2182.27    128.24 o 
  -2   8   9       92.55      191.82     38.73 o 
  -1   8   9     9043.67     8857.15    585.11 o 
   0   8   9       19.15        6.66     30.62 o 
   1   8   9     4750.93     4579.64    213.86 o 
   2   8   9        8.48       23.91     34.65 o 
   3   8   9      336.47      364.80     96.48 o 
   4   8   9      318.30      410.75    142.19 o 
   5   8   9      311.20      291.76    116.73 o 
  -5   9   9      204.29      284.81     96.69 o 
  -4   9   9       28.75        6.11     33.31 o 
  -3   9   9      425.00      383.34     49.43 o 
  -2   9   9      227.92      292.84     53.30 o 
  -1   9   9       10.29       19.37     24.43 o 
   0   9   9       33.18      118.09     35.10 o 
   1   9   9      301.91      381.38     44.74 o 
   2   9   9      533.50      563.50    100.30 o 
   3   9   9      804.60      702.07    121.63 o 
   4   9   9      221.40      305.78     99.44 o 
   5   9   9       69.08       37.42     74.87 o 
  -5  10   9       71.68      -86.60     86.60 o 
  -4  10   9       16.70       40.77     37.30 o 
  -3  10   9      428.15      426.09     74.45 o 
  -2  10   9      122.24      214.96     70.04 o 
  -1  10   9      246.65      299.88     42.86 o 
   0  10   9       26.90      121.21     31.32 o 
   1  10   9        6.73       10.71     24.84 o 
   2  10   9      106.11       79.11     58.71 o 
   3  10   9       73.97       93.79    105.03 o 
   4  10   9       47.42        5.20     58.46 o 
   5  10   9      100.92      194.62    103.17 o 
  -5  11   9      505.34      663.16    174.08 o 
  -4  11   9      943.82      837.74     94.43 o 
  -3  11   9      201.31      287.34     54.91 o 
  -2  11   9      497.44      513.76     58.11 o 
  -1  11   9       65.17      193.11     68.51 o 
   0  11   9      287.06      344.10     42.68 o 
   1  11   9      166.71      215.06     43.41 o 
   2  11   9     2869.84     2747.28    256.53 o 
   3  11   9      314.59      459.04     98.44 o 
   4  11   9      747.87      857.08    155.91 o 
  -5  12   9       79.70       88.19     93.70 o 
  -4  12   9      290.56      222.17     67.53 o 
  -3  12   9      127.83      170.58     47.90 o 
  -2  12   9     2286.07     2333.35    150.43 o 
  -1  12   9     1011.25     1007.83     78.56 o 
   0  12   9     3304.57     3122.34    158.25 o 
   1  12   9       86.85       98.35     60.34 o 
   2  12   9      669.68      579.57    107.41 o 
   3  12   9      175.60      155.06     78.15 o 
   4  12   9      343.14      441.33    126.35 o 
  -5  13   9        9.73       11.00    166.96 o 
  -4  13   9      102.47       43.68     61.31 o 
  -3  13   9        1.31       45.57     38.33 o 
  -2  13   9      231.50      236.63     50.93 o 
  -1  13   9       20.73       -9.64     30.64 o 
   0  13   9       44.73        1.13     35.27 o 
   1  13   9      190.21      403.32     90.24 o 
   2  13   9       92.39      205.98     82.26 o 
   3  13   9       64.70       81.38     75.23 o 
   4  13   9      189.47      237.84    105.03 o 
  -4  14   9       73.03      119.54     93.21 o 
  -3  14   9       10.74       -3.61     33.87 o 
  -2  14   9     1408.94     1196.32    100.65 o 
  -1  14   9       88.26      156.01     42.57 o 
   0  14   9      548.95      667.45    100.04 o 
   1  14   9      298.31      350.62     88.29 o 
   2  14   9        3.80      -20.69     58.32 o 
   3  14   9        2.95      -37.45     70.66 o 
   4  14   9       72.95       72.30     82.44 o 
  -4  15   9      373.23      447.98    154.53 o 
  -3  15   9      334.12      359.11     88.50 o 
  -2  15   9       50.84      103.34     50.78 o 
  -1  15   9       55.97      119.46     41.04 o 
   0  15   9       10.61      -28.51     29.20 o 
   1  15   9      364.67      529.68    113.62 o 
   2  15   9      263.60      480.40    125.60 o 
   3  15   9      648.26      743.96    148.26 o 
  -4  16   9       44.16       86.24     96.81 o 
  -3  16   9      326.54      437.93     91.43 o 
  -2  16   9       12.08       30.59     42.34 o 
  -1  16   9      912.82      830.81     83.76 o 
   0  16   9        2.49      -58.64     68.07 o 
   1  16   9     1029.32      847.77    144.96 o 
   2  16   9        1.73       53.42     76.77 o 
   3  16   9        6.44      -69.92     78.65 o 
  -3  17   9        0.33      -33.39     69.98 o 
  -2  17   9        0.59       11.15     49.02 o 
  -1  17   9       36.90       87.51     52.71 o 
   0  17   9      228.70      412.71    145.69 o 
   1  17   9        1.73       74.70     75.51 o 
   2  17   9      159.94      256.40    109.04 o 
   3  17   9       56.90       17.85     74.12 o 
  -3  18   9       54.84       92.50     71.83 o 
  -2  18   9        1.47       80.82     78.66 o 
  -1  18   9      283.67      226.98    131.85 o 
   0  18   9        4.02       73.62     65.69 o 
   1  18   9       30.64       -9.36     76.14 o 
   2  18   9        5.90      131.98     96.59 o 
  -2  19   9      162.62      237.34    121.40 o 
  -1  19   9        1.26      197.41    138.13 o 
   0  19   9      232.67      139.22     86.66 o 
   1  19   9       64.71      190.56     94.36 o 
   2  19   9      153.59      162.26     95.37 o 
  -1  20   9        7.92       21.04     78.97 o 
   0  20   9      201.12      120.69     88.33 o 
   1  20   9       31.70       99.76     88.42 o 
  -6   0  10       11.74       -8.85     81.69 o 
  -4   0  10     2545.55     2498.01    310.91 o 
  -2   0  10     6731.17     7102.68    626.34 o 
   0   0  10     2788.01     2844.46    193.06 o 
   2   0  10      678.65      684.16     94.17 o 
   4   0  10      472.99      417.19     78.78 o 
  -6   1  10      441.09      259.17     95.79 o 
  -5   1  10       62.62      120.82     66.06 o 
  -4   1  10     1001.53      971.43    123.83 o 
  -3   1  10      155.47      157.10     60.98 o 
  -2   1  10      123.56      299.03     94.57 o 
  -1   1  10     1598.29     1661.36    155.39 o 
   0   1  10     1133.59     1345.46    100.97 o 
   1   1  10     3578.80     3688.17    194.90 o 
   2   1  10     2409.62     2310.68    139.90 o 
   3   1  10      392.87      468.66     55.35 o 
   4   1  10     1566.47     1630.42    147.34 o 
   5   1  10       32.52       36.18     84.39 o 
  -6   2  10       88.60      240.28     82.58 o 
  -5   2  10      111.68      134.73     67.13 o 
  -4   2  10      132.96      112.97     57.05 o 
  -3   2  10      114.72      182.91     57.25 o 
  -2   2  10        4.12      150.72     91.50 o 
  -1   2  10      126.65      116.67     51.34 o 
   0   2  10      314.31      398.23     55.03 o 
   1   2  10      334.32      346.02     48.25 o 
   2   2  10      394.78      548.48     64.48 o 
   3   2  10     1067.57     1240.14     90.99 o 
   4   2  10      414.30      584.22     93.49 o 
   5   2  10      147.22      392.14    405.65 o 
  -6   3  10      256.24      233.43     82.80 o 
  -5   3  10     1394.24     1224.73    151.17 o 
  -4   3  10        9.71      114.41     87.32 o 
  -3   3  10     2134.98     1937.95    178.05 o 
  -2   3  10       47.53       73.86     54.72 o 
  -1   3  10      586.69      599.65     39.35 o 
   0   3  10     2232.37     2595.14    158.20 o 
   1   3  10      584.93      571.97     57.92 o 
   2   3  10      109.76       99.26     48.92 o 
   3   3  10     2727.48     2788.61    170.61 o 
   4   3  10       32.71       10.69     44.04 o 
   5   3  10      200.29      236.63    165.36 o 
  -6   4  10        3.19       53.80     59.30 o 
  -5   4  10      346.79      447.77     99.44 o 
  -4   4  10       32.76        7.56     44.43 o 
  -3   4  10     3181.24     3357.35    262.92 o 
  -2   4  10      106.56      135.65     52.42 o 
  -1   4  10     7449.44     7538.47    281.71 o 
   0   4  10      459.05      511.93     51.71 o 
   1   4  10     2809.43     2984.12    157.72 o 
   2   4  10       32.56       30.54     38.41 o 
   3   4  10        5.59       18.97     35.77 o 
   4   4  10       35.92      102.43     66.26 o 
   5   4  10      470.31      405.57    113.24 o 
  -6   5  10      102.35       93.65    112.91 o 
  -5   5  10      675.96      699.66    125.00 o 
  -4   5  10      211.30      304.58     78.50 o 
  -3   5  10      957.46      920.07    113.22 o 
  -2   5  10      186.42      284.20     77.50 o 
  -1   5  10       96.21      190.11     39.09 o 
   0   5  10     3422.22     3422.64    168.81 o 
   1   5  10     2243.54     2270.84    225.19 o 
   2   5  10      312.91      385.08     56.04 o 
   3   5  10      898.52      972.75    104.71 o 
   4   5  10       10.56       -6.09     51.46 o 
   5   5  10      129.13       30.75     63.48 o 
  -6   6  10       61.11       97.70    133.92 o 
  -5   6  10      323.26      303.53     82.19 o 
  -4   6  10       81.50       91.27     57.49 o 
  -3   6  10      743.20      711.34     96.35 o 
  -2   6  10       38.76       62.43     24.55 o 
  -1   6  10      492.03      559.82     49.88 o 
   0   6  10      900.69      872.55     78.61 o 
   1   6  10       75.26       25.13     29.94 o 
   2   6  10     2312.35     2479.04    149.31 o 
   3   6  10      186.95      336.35     79.91 o 
   4   6  10      488.46      527.76    108.64 o 
   5   6  10       45.31      162.32     84.01 o 
  -5   7  10        5.38       12.42     48.35 o 
  -4   7  10     1453.31     1360.54    156.87 o 
  -3   7  10      191.42      181.70     41.08 o 
  -2   7  10       19.16       -4.35     44.59 o 
  -1   7  10      726.06      723.98     56.24 o 
   0   7  10      988.95      930.36     71.87 o 
   1   7  10      459.30      570.59     77.57 o 
   2   7  10     2057.01     1980.07    183.01 o 
   3   7  10      568.37      630.55    111.09 o 
   4   7  10      603.60      563.97    118.94 o 
   5   7  10        0.56      -25.89     68.83 o 
  -5   8  10        0.20      -33.94     51.96 o 
  -4   8  10     1191.31     1563.25    184.63 o 
  -3   8  10        0.37       -4.16     31.40 o 
  -2   8  10     5394.50     5318.83    248.42 o 
  -1   8  10        1.60       52.55     31.06 o 
   0   8  10     3134.31     2908.83    150.04 o 
   1   8  10      644.04      684.23     63.67 o 
   2   8  10        0.18       20.30     29.00 o 
   3   8  10      258.69      358.86     98.79 o 
   4   8  10      511.38      387.27    109.73 o 
   5   8  10        6.37      134.68     86.89 o 
  -5   9  10        1.04      -91.86    129.07 o 
  -4   9  10      338.33      385.90     77.62 o 
  -3   9  10      482.46      508.55     78.26 o 
  -2   9  10       57.79       52.89     32.62 o 
  -1   9  10     2109.43     1970.78    135.79 o 
   0   9  10     1187.17     1288.43     88.97 o 
   1   9  10     1743.89     1551.92    106.24 o 
   2   9  10      967.41     1539.28    430.00 o 
   3   9  10       15.35       59.62     88.17 o 
   4   9  10      506.89      653.99    145.82 o 
   5   9  10       73.81       69.67     82.66 o 
  -5  10  10       67.37       62.67     91.52 o 
  -4  10  10      403.78      355.90     98.58 o 
  -3  10  10       14.37       80.20     38.13 o 
  -2  10  10      340.02      383.70     54.27 o 
  -1  10  10      834.87      914.76     73.38 o 
   0  10  10      362.45      437.48     52.26 o 
   1  10  10      166.64      170.89     38.59 o 
   2  10  10       49.59       48.90     58.75 o 
   3  10  10      475.78      685.50    128.62 o 
   4  10  10       82.78      129.78     82.80 o 
  -5  11  10      679.30      717.99    186.97 o 
  -4  11  10      101.62      145.90     68.40 o 
  -3  11  10      821.00      806.94     84.09 o 
  -2  11  10      372.25      356.57     66.36 o 
  -1  11  10        1.96       30.89     30.42 o 
   0  11  10      612.30      685.20     61.74 o 
   1  11  10      307.71      423.94     49.89 o 
   2  11  10      890.52     1108.47    154.02 o 
   3  11  10      688.42      825.02    149.63 o 
   4  11  10      202.95      216.98     98.39 o 
  -5  12  10        1.84       20.22     84.25 o 
  -4  12  10       69.25       87.07     73.44 o 
  -3  12  10     1939.20     1808.14    145.93 o 
  -2  12  10        9.64       70.99     37.13 o 
  -1  12  10     1626.10     1566.97    110.60 o 
   0  12  10      566.75      736.93     73.79 o 
   1  12  10      198.10      357.17    113.81 o 
   2  12  10       31.79      -15.38     54.17 o 
   3  12  10      128.56      153.66     86.12 o 
   4  12  10       41.94      141.62     86.55 o 
  -4  13  10        0.99      -76.78     92.68 o 
  -3  13  10       16.63      -45.41     45.41 o 
  -2  13  10      404.50      477.99     70.07 o 
  -1  13  10        3.80      -33.97     33.97 o 
   0  13  10      681.14      640.69     62.37 o 
   1  13  10      312.09      328.51    126.17 o 
   2  13  10      437.88      467.66    107.38 o 
   3  13  10       32.20      -68.50     69.43 o 
   4  13  10       12.20       88.75     81.08 o 
  -4  14  10       39.25      106.69     99.85 o 
  -3  14  10      347.40      353.85     71.07 o 
  -2  14  10       18.72        6.96     35.75 o 
  -1  14  10      293.04      381.26     61.80 o 
   0  14  10      167.74      196.51     48.95 o 
   1  14  10       12.24       34.22     66.20 o 
   2  14  10      430.13      504.83    122.55 o 
   3  14  10      191.85      287.43    136.72 o 
  -4  15  10      480.34      431.29    182.60 o 
  -3  15  10        8.94      -15.93     55.56 o 
  -2  15  10       14.56       25.24     38.47 o 
  -1  15  10      387.99      318.20     65.12 o 
   0  15  10      303.74      350.28     88.92 o 
   1  15  10      174.90      298.06     94.71 o 
   2  15  10      502.79      434.09    165.54 o 
   3  15  10      220.26      186.76    110.91 o 
  -3  16  10       26.58       -3.17     49.30 o 
  -2  16  10      535.84      594.58     83.10 o 
  -1  16  10       50.41        4.06     38.16 o 
   0  16  10      245.54      204.97     81.91 o 
   1  16  10      509.78      561.10    123.35 o 
   2  16  10       15.40      -69.13     79.90 o 
   3  16  10      182.19      188.25    104.76 o 
  -3  17  10       30.15       57.03     77.44 o 
  -2  17  10        1.79       -5.87     41.87 o 
  -1  17  10      313.81      405.75     80.03 o 
   0  17  10      128.52       53.02     62.78 o 
   1  17  10      383.70      354.39    109.62 o 
   2  17  10       23.44      -69.68     75.04 o 
  -2  18  10      135.59      192.31     79.30 o 
  -1  18  10       58.04      143.72     88.65 o 
   0  18  10      117.86       62.31     71.18 o 
   1  18  10      118.62      150.86     86.78 o 
   2  18  10       12.12      -37.96     87.18 o 
  -2  19  10       74.95      129.21    104.75 o 
  -1  19  10        9.31      -95.21     95.21 o 
   0  19  10       18.93       13.45     66.43 o 
   1  19  10      295.40      177.43    104.87 o 
  -5   0  11      412.21      318.83    132.08 o 
  -3   0  11     2904.45     2916.79    371.74 o 
  -1   0  11     4053.11     4469.90    663.15 o 
   1   0  11      252.23      258.92    112.95 o 
   3   0  11     1816.85     1904.70    188.00 o 
  -6   1  11       19.13        2.11     60.10 o 
  -5   1  11      284.48      287.10     88.03 o 
  -4   1  11      520.80      607.46    105.40 o 
  -3   1  11      201.65      201.23    103.81 o 
  -2   1  11     3740.67     3293.58    280.12 o 
  -1   1  11        1.61       -2.88     48.72 o 
   0   1  11     1659.67     1694.26    100.42 o 
   1   1  11      516.27      506.85     60.33 o 
   2   1  11       28.10       16.60     43.10 o 
   3   1  11      129.95      202.08     69.53 o 
   4   1  11      615.43      749.45     98.05 o 
   5   1  11       17.87     -163.16    311.52 o 
  -6   2  11      231.53       55.41     70.17 o 
  -5   2  11      516.01      483.72    110.00 o 
  -4   2  11      111.43      214.12     75.20 o 
  -3   2  11      496.95      633.52    106.36 o 
  -2   2  11      231.02      281.37    101.10 o 
  -1   2  11     1121.47     1182.75    139.03 o 
   0   2  11     5773.70     5894.17    276.21 o 
   1   2  11     4532.17     4702.79    273.99 o 
   2   2  11     2772.40     3068.07    208.95 o 
   3   2  11      414.05      703.08     87.48 o 
   4   2  11      283.76      381.97     99.57 o 
   5   2  11       54.69       79.28    125.85 o 
  -6   3  11      123.13      181.99     86.13 o 
  -5   3  11        5.54      110.02     67.96 o 
  -4   3  11      364.68      418.66     93.88 o 
  -3   3  11     4158.52     3870.28    302.84 o 
  -2   3  11       91.12       43.35     50.56 o 
  -1   3  11     4748.93     4713.77    232.90 o 
   0   3  11     1664.95     1712.48    104.22 o 
   1   3  11     1579.55     1736.61    114.46 o 
   2   3  11      986.08      959.59     96.34 o 
   3   3  11      868.26      966.81    105.15 o 
   4   3  11      230.76      375.06     93.95 o 
   5   3  11      275.23      299.46    154.07 o 
  -6   4  11      122.76      199.08    115.44 o 
  -5   4  11       32.43       26.85     82.57 o 
  -4   4  11     1941.93     1974.34    203.50 o 
  -3   4  11        7.56       66.35     56.90 o 
  -2   4  11     2246.09     2213.91    199.89 o 
  -1   4  11       35.47       67.37     32.45 o 
   0   4  11      835.32      811.57     70.82 o 
   1   4  11      448.21      468.37     59.26 o 
   2   4  11     1285.94     1333.17    108.17 o 
   3   4  11       12.64       15.56     42.24 o 
   4   4  11      786.69      684.83    130.97 o 
   5   4  11       18.41       60.72    154.06 o 
  -5   5  11        2.35       13.34     69.63 o 
  -4   5  11      562.65      650.80    109.69 o 
  -3   5  11     3884.88     3737.28    303.20 o 
  -2   5  11     2586.20     2268.47    192.25 o 
  -1   5  11     3175.68     3142.87    145.22 o 
   0   5  11       98.73      120.54     47.84 o 
   1   5  11      790.32      811.09     78.95 o 
   2   5  11     3101.87     3239.95    205.69 o 
   3   5  11      821.64      831.15    109.75 o 
   4   5  11      587.14      536.42    123.46 o 
   5   5  11      153.22      113.68    180.95 o 
  -5   6  11      263.98      130.50     92.37 o 
  -4   6  11      372.83      532.26    104.12 o 
  -3   6  11        2.78       -4.39     74.80 o 
  -2   6  11      200.49      227.46    135.61 o 
  -1   6  11      868.39      860.82     63.71 o 
   0   6  11     2704.67     2648.78    144.56 o 
   1   6  11     2945.30     2745.77    205.58 o 
   2   6  11     2802.69     2622.35    163.47 o 
   3   6  11      275.41      552.55    110.87 o 
   4   6  11      200.69      210.72     94.26 o 
   5   6  11       40.23       44.76     82.27 o 
  -5   7  11      206.62      144.08     77.55 o 
  -4   7  11      175.15       95.00     62.70 o 
  -3   7  11      946.89     1053.92    138.95 o 
  -2   7  11     1560.19     1583.49    116.15 o 
  -1   7  11       40.15      -12.27     35.21 o 
   0   7  11     2376.03     2418.23    169.49 o 
   1   7  11     1802.51     1731.54    175.02 o 
   2   7  11      323.72      484.28     75.34 o 
   3   7  11      959.02      854.16    139.71 o 
   4   7  11        6.32      112.80    104.75 o 
   5   7  11        0.43      -32.56     77.87 o 
  -5   8  11      156.76      241.88     83.89 o 
  -4   8  11       20.92       33.79     70.65 o 
  -3   8  11      857.22      855.35    117.50 o 
  -2   8  11      100.67      134.70     41.21 o 
  -1   8  11      825.31      859.79     95.65 o 
   0   8  11     1294.58     1292.28     92.34 o 
   1   8  11       32.91       48.25     34.77 o 
   2   8  11      316.02      417.55     64.21 o 
   3   8  11      944.73      903.23    163.24 o 
   4   8  11       16.38       66.20     86.13 o 
  -5   9  11       21.96       21.32    102.80 o 
  -4   9  11      325.99      286.87     83.14 o 
  -3   9  11       16.29       -2.75     83.89 o 
  -2   9  11     3243.23     3080.48    176.82 o 
  -1   9  11       46.96       31.64     32.03 o 
   0   9  11     1129.88      901.17     76.79 o 
   1   9  11      160.36      120.65     45.92 o 
   2   9  11       74.31      117.31    117.43 o 
   3   9  11       52.64      135.29     77.07 o 
   4   9  11      640.49      794.96    265.52 o 
  -5  10  11      210.45      340.85    142.47 o 
  -4  10  11        0.39       -8.63     51.09 o 
  -3  10  11      343.15      241.14    103.29 o 
  -2  10  11      127.69      197.78     56.09 o 
  -1  10  11      433.50      443.69     79.55 o 
   0  10  11     3792.79     3621.70    199.90 o 
   1  10  11      961.85      807.75     81.94 o 
   2  10  11      529.50      521.33    106.88 o 
   3  10  11      565.72      675.90    177.39 o 
   4  10  11      117.79      147.88     86.78 o 
  -5  11  11       51.96      135.41    135.35 o 
  -4  11  11      134.31       52.25     66.50 o 
  -3  11  11      153.89      225.80     75.66 o 
  -2  11  11      315.37      279.12     67.11 o 
  -1  11  11     1205.54     1190.97     94.87 o 
   0  11  11      942.33      848.41     72.81 o 
   1  11  11      482.74      463.52     76.32 o 
   2  11  11      137.41      151.39     74.84 o 
   3  11  11      155.12      326.78    104.18 o 
   4  11  11        7.63       66.77     94.81 o 
  -4  12  11      151.56      185.08     86.08 o 
  -3  12  11       53.64        2.44     57.54 o 
  -2  12  11     1580.45     1377.43    147.62 o 
  -1  12  11      188.83      309.41     54.07 o 
   0  12  11       58.11      100.29     45.40 o 
   1  12  11     1099.26     1325.31    168.17 o 
   2  12  11      126.08      199.11     80.84 o 
   3  12  11      111.96      195.81     97.91 o 
   4  12  11      491.88      539.09    158.58 o 
  -4  13  11       33.76      -17.19     80.87 o 
  -3  13  11      359.04      343.22     84.11 o 
  -2  13  11       15.84       72.73     56.06 o 
  -1  13  11     1054.46     1038.12     97.61 o 
   0  13  11       41.44      173.63     75.83 o 
   1  13  11       50.10      -17.74     54.42 o 
   2  13  11      504.34      340.59    133.77 o 
   3  13  11       16.19      -14.39     68.41 o 
  -4  14  11      264.54      197.25    115.36 o 
  -3  14  11       55.63      209.71    123.14 o 
  -2  14  11       31.74       43.47     53.03 o 
  -1  14  11      233.64      217.98     51.43 o 
   0  14  11       11.81       57.81     33.85 o 
   1  14  11      206.71      432.92    101.07 o 
   2  14  11       79.04       75.77     76.97 o 
   3  14  11      107.72       24.83     89.89 o 
  -3  15  11       65.52       31.41     61.20 o 
  -2  15  11      220.77      307.26     76.66 o 
  -1  15  11      173.96      339.54     64.83 o 
   0  15  11      441.43      406.25    101.20 o 
   1  15  11      341.34      329.40    104.45 o 
   2  15  11       62.36      322.05    108.86 o 
   3  15  11       22.84       82.29     94.63 o 
  -3  16  11      201.30      194.74    176.54 o 
  -2  16  11        0.27       19.88     49.43 o 
  -1  16  11       84.67       54.27     41.69 o 
   0  16  11       74.69      146.32     77.94 o 
   1  16  11      163.03      140.56     86.28 o 
   2  16  11      193.70      134.13     93.81 o 
  -3  17  11       30.83       71.57     89.48 o 
  -2  17  11      338.63       90.11     66.87 o 
  -1  17  11       45.75      -31.89     66.75 o 
   0  17  11      104.46      132.09     83.25 o 
   1  17  11      144.30      425.12    195.65 o 
   2  17  11       59.43       58.62     88.11 o 
  -2  18  11       66.46       75.32    122.39 o 
  -1  18  11        1.86      108.99     80.98 o 
   0  18  11      164.85      132.59     81.69 o 
   1  18  11       12.52        0.40     68.30 o 
  -1  19  11       69.14      -65.81    101.45 o 
   0  19  11      134.44      360.78    118.63 o 
  -4   0  12      575.25      734.05    188.04 o 
  -2   0  12      203.79      -17.84    110.60 o 
   0   0  12       15.05       64.77     79.36 o 
   2   0  12      150.65      176.60     75.60 o 
   4   0  12      189.95      227.98    145.64 o 
  -5   1  12      382.80      291.97     94.59 o 
  -4   1  12      224.74      134.55     77.24 o 
  -3   1  12     1959.62     1830.16    197.44 o 
  -2   1  12       26.12       73.33     61.59 o 
  -1   1  12     2837.26     3184.82    284.54 o 
   0   1  12     1096.33     1100.03     82.33 o 
   1   1  12       85.46       60.29     37.84 o 
   2   1  12      584.38      603.69     77.94 o 
   3   1  12      698.73      722.21     86.49 o 
   4   1  12       17.79      -22.72     51.90 o 
  -5   2  12      223.33      258.19    100.43 o 
  -4   2  12       24.86       68.44     72.52 o 
  -3   2  12      262.43      378.29     91.96 o 
  -2   2  12     1172.41     1054.74    147.54 o 
  -1   2  12     1814.38     1855.94    195.10 o 
   0   2  12     5611.54     5757.82    282.23 o 
   1   2  12     4126.17     4424.95    246.96 o 
   2   2  12     2834.25     3084.93    251.72 o 
   3   2  12      308.58      532.39     88.29 o 
   4   2  12        3.28       56.71     60.20 o 
   5   2  12       33.47       15.33    190.77 o 
  -5   3  12      120.63      154.70     94.84 o 
  -4   3  12      461.68      557.69    112.12 o 
  -3   3  12      216.35      314.22     86.46 o 
  -2   3  12     2579.20     2684.80    257.48 o 
  -1   3  12      187.40      268.88     82.36 o 
   0   3  12      347.76      359.60     50.06 o 
   1   3  12      722.89      742.51     77.01 o 
   2   3  12        6.72       30.75     40.64 o 
   3   3  12       89.75       53.83     46.37 o 
   4   3  12      546.36      485.48    128.72 o 
   5   3  12        7.49       11.52    126.80 o 
  -5   4  12      129.80      208.77     87.69 o 
  -4   4  12        7.68       77.22     68.86 o 
  -3   4  12     1483.57     1176.26    151.46 o 
  -2   4  12       16.51       80.61     62.36 o 
  -1   4  12      464.53      612.56    116.82 o 
   0   4  12      449.75      490.85     58.33 o 
   1   4  12      191.96      166.42     53.18 o 
   2   4  12      165.05      237.82     58.41 o 
   3   4  12     1172.25     1036.97    125.19 o 
   4   4  12       11.88       25.62     60.75 o 
   5   4  12       10.73     -112.98    157.86 o 
  -5   5  12       39.96       38.23     72.84 o 
  -4   5  12      753.33      800.87    131.15 o 
  -3   5  12      232.77      237.03     78.28 o 
  -2   5  12     4823.50     4581.64    373.80 o 
  -1   5  12        0.28      114.47     64.06 o 
   0   5  12      106.67      248.63     79.61 o 
   1   5  12      163.87      258.93     92.25 o 
   2   5  12      367.10      537.63     68.33 o 
   3   5  12       62.68      112.20     52.59 o 
   4   5  12     1449.86     1449.10    223.95 o 
  -5   6  12      246.94      299.01     96.03 o 
  -4   6  12        0.63      -67.61     67.61 o 
  -3   6  12       29.71      142.10     68.01 o 
  -2   6  12     3775.68     3630.21    292.57 o 
  -1   6  12     1335.80     1097.41     95.60 o 
   0   6  12     3426.75     3177.12    203.83 o 
   1   6  12     1565.64     1543.19    116.85 o 
   2   6  12     1547.11     1656.47    123.57 o 
   3   6  12      223.93      328.21     94.94 o 
   4   6  12       15.53       26.08     69.11 o 
  -5   7  12       65.07      250.40    102.09 o 
  -4   7  12       44.70       58.62     87.37 o 
  -3   7  12      514.45      492.47    102.77 o 
  -2   7  12       36.19      126.64    120.69 o 
  -1   7  12      949.90      999.19     78.75 o 
   0   7  12      175.50      132.73     41.88 o 
   1   7  12       39.19       46.49     33.20 o 
   2   7  12       12.07      -20.39     54.98 o 
   3   7  12      612.08      632.36    120.97 o 
   4   7  12        0.44       30.75     69.15 o 
  -5   8  12       49.08       95.09     71.39 o 
  -4   8  12      268.63      354.19     96.01 o 
  -3   8  12       10.39      -38.05     67.12 o 
  -2   8  12      225.09      382.65     91.90 o 
  -1   8  12      149.17      235.14     54.09 o 
   0   8  12        6.56       43.25     52.60 o 
   1   8  12      262.65      301.14     57.09 o 
   2   8  12      172.65      140.11     47.21 o 
   3   8  12       10.20      -28.28     89.20 o 
   4   8  12      105.90      -22.11     77.07 o 
  -5   9  12      267.16      229.16    139.35 o 
  -4   9  12       60.23       50.75     67.48 o 
  -3   9  12     1524.23     1439.30    182.27 o 
  -2   9  12       54.49      136.00     65.55 o 
  -1   9  12     1405.96     1334.60     99.12 o 
   0   9  12       29.08       98.60     38.93 o 
   1   9  12      218.86      259.66     51.78 o 
   2   9  12      274.18      245.19     89.86 o 
   3   9  12      552.50      523.66    137.29 o 
   4   9  12       81.67      129.58     95.68 o 
  -5  10  12       38.66       70.66     93.67 o 
  -4  10  12       74.94      111.04     69.83 o 
  -3  10  12      193.95      315.61     86.29 o 
  -2  10  12       45.13      -32.39     63.16 o 
  -1  10  12      681.56      701.57     72.36 o 
   0  10  12     1791.62     1587.40    114.96 o 
   1  10  12     2860.15     2771.87    183.05 o 
   2  10  12      944.72     1066.81    162.43 o 
   3  10  12      222.83      306.36    108.71 o 
   4  10  12       29.57      -48.06     80.07 o 
  -4  11  12      103.24       80.93     64.04 o 
  -3  11  12       50.79      102.85     63.97 o 
  -2  11  12       42.76       81.33     47.01 o 
  -1  11  12      266.95      210.55     70.88 o 
   0  11  12      163.84      215.78     69.63 o 
   1  11  12      256.76      394.84    101.01 o 
   2  11  12      133.68      264.38     85.66 o 
   3  11  12       15.42       40.90     79.08 o 
   4  11  12       10.46       55.44     86.32 o 
  -4  12  12       26.87       -3.13    118.81 o 
  -3  12  12        8.92      130.45     65.85 o 
  -2  12  12       53.83      109.75     47.93 o 
  -1  12  12       11.07      190.82     75.73 o 
   0  12  12      320.36      357.90     54.00 o 
   1  12  12      235.34      341.98     99.97 o 
   2  12  12      198.51      257.52     96.81 o 
   3  12  12       62.64       69.38     79.14 o 
  -4  13  12      526.54      666.28    182.27 o 
  -3  13  12        3.33       51.85     60.32 o 
  -2  13  12     1086.44      980.75    118.85 o 
  -1  13  12       42.94       51.06     37.26 o 
   0  13  12      157.00       96.59     41.65 o 
   1  13  12        2.86       94.12     71.08 o 
   2  13  12      507.22      478.13    130.60 o 
   3  13  12       53.14      -27.52     75.24 o 
  -4  14  12        7.99       17.15     89.58 o 
  -3  14  12       12.86      121.19     74.16 o 
  -2  14  12      678.27      773.77    139.33 o 
  -1  14  12      531.37      363.45     62.83 o 
   0  14  12     1024.07      901.34    146.76 o 
   1  14  12      572.54      478.23    125.38 o 
   2  14  12      506.87      763.29    158.65 o 
   3  14  12       40.23      135.23    110.49 o 
  -3  15  12       46.35      -15.09     92.70 o 
  -2  15  12        7.18       49.99     75.13 o 
  -1  15  12       54.59       39.70     40.39 o 
   0  15  12       56.76       59.87     65.99 o 
   1  15  12       42.34        3.31     56.85 o 
   2  15  12       60.13      144.92     90.56 o 
  -3  16  12        0.20       82.80     87.29 o 
  -2  16  12       30.14      -18.86     55.40 o 
  -1  16  12      182.96      165.20     69.63 o 
   0  16  12        1.70        4.44     56.06 o 
   1  16  12      130.29      190.65    130.25 o 
   2  16  12      133.27       75.78     86.01 o 
  -2  17  12        3.69       19.27     56.33 o 
  -1  17  12      164.01      321.70    161.14 o 
   0  17  12      189.12      144.68     88.56 o 
   1  17  12       16.67       31.75     95.47 o 
  -1  18  12      233.31      132.43    119.48 o 
   0  18  12      114.39       55.28     73.88 o 
  -5   0  13       28.82      -99.63    117.10 o 
  -3   0  13       20.52      111.85    105.21 o 
  -1   0  13      181.67      232.29    122.04 o 
   1   0  13        5.02       64.13     52.36 o 
   3   0  13      223.64      348.40     99.19 o 
  -5   1  13      155.00      320.36    111.54 o 
  -4   1  13     1467.94     1621.69    216.19 o 
  -3   1  13      136.49      110.63     75.76 o 
  -2   1  13      639.07      709.66    133.15 o 
  -1   1  13      177.34      238.22    108.66 o 
   0   1  13       53.65      112.52     34.53 o 
   1   1  13      243.18      365.00     65.10 o 
   2   1  13     2799.49     2937.70    208.09 o 
   3   1  13      166.49      185.35     63.64 o 
   4   1  13     1032.45     1130.62    182.03 o 
  -5   2  13        3.18      -32.62     66.94 o 
  -4   2  13       12.17      -32.86     60.71 o 
  -3   2  13     1133.77     1191.80    174.69 o 
  -2   2  13     4184.37     4023.19    362.52 o 
  -1   2  13     2331.86     2337.08    247.68 o 
   0   2  13     3942.88     4574.23    406.86 o 
   1   2  13     1777.86     1983.57    148.41 o 
   2   2  13     2790.04     3299.80    228.50 o 
   3   2  13      216.89      404.70     76.89 o 
   4   2  13        0.41      -89.81     89.81 o 
  -5   3  13      273.05      280.86    100.81 o 
  -4   3  13       57.38      150.12    106.14 o 
  -3   3  13      418.67      496.79    120.84 o 
  -2   3  13       38.22      -19.39     84.30 o 
  -1   3  13       57.07       60.31     57.59 o 
   0   3  13       17.83      -11.75     31.43 o 
   1   3  13     1107.01     1126.49    100.49 o 
   2   3  13       42.59       71.89     47.24 o 
   3   3  13     1029.78     1021.64    133.92 o 
   4   3  13       21.86      121.37     90.56 o 
  -5   4  13        9.72      -77.86     77.86 o 
  -4   4  13       50.21      -88.69     89.92 o 
  -3   4  13       74.35      127.37     73.70 o 
  -2   4  13      139.54      184.37     75.94 o 
  -1   4  13        3.27      -29.05     57.92 o 
   0   4  13      414.67      555.67     82.82 o 
   1   4  13      164.18      231.20     73.97 o 
   2   4  13       34.44      -27.82     38.18 o 
   3   4  13       47.46       51.61     49.46 o 
   4   4  13       66.26      100.77    160.08 o 
  -5   5  13      847.10      874.07    162.31 o 
  -4   5  13      276.34      358.20    163.53 o 
  -3   5  13      560.95      739.28    130.36 o 
  -2   5  13        2.21       74.47     65.42 o 
  -1   5  13       35.49      102.62    108.70 o 
   0   5  13       40.58       85.54     47.98 o 
   1   5  13     1428.22     1627.02    145.68 o 
   2   5  13        6.87        9.66     49.80 o 
   3   5  13     1182.64     1324.53    179.25 o 
   4   5  13       59.86      150.63    148.72 o 
  -5   6  13        1.42        9.29     64.88 o 
  -4   6  13        5.98       13.38     64.91 o 
  -3   6  13      740.62      757.89    139.93 o 
  -2   6  13     1132.05      967.23    133.66 o 
  -1   6  13     3508.75     3630.43    328.94 o 
   0   6  13     3146.59     2865.19    181.84 o 
   1   6  13      880.46      879.20     90.63 o 
   2   6  13      601.67      695.69     85.58 o 
   3   6  13      403.40      533.57    121.96 o 
   4   6  13       12.57       46.83     80.54 o 
  -5   7  13      135.45      295.92    105.01 o 
  -4   7  13      386.49      428.23    111.92 o 
  -3   7  13       57.99      217.59    142.92 o 
  -2   7  13       92.80      225.08     78.07 o 
  -1   7  13      197.76      125.88     51.85 o 
   0   7  13      127.33      229.27     50.68 o 
   1   7  13        0.49       41.52     38.12 o 
   2   7  13      714.80      632.86     98.95 o 
   3   7  13        6.75       13.20     66.34 o 
   4   7  13      224.51      286.43    115.20 o 
  -5   8  13        0.92        1.43     56.78 o 
  -4   8  13       50.31       83.75     74.51 o 
  -3   8  13        3.45       64.11     65.73 o 
  -2   8  13      217.65      184.86     74.02 o 
  -1   8  13      168.22      100.81     52.12 o 
   0   8  13        6.09       33.03     35.94 o 
   1   8  13       40.69       44.00     44.10 o 
   2   8  13       42.24      -20.01     69.31 o 
   3   8  13       22.47       15.53     67.37 o 
   4   8  13        3.43      -62.59     83.81 o 
  -4   9  13      930.29      852.15    152.16 o 
  -3   9  13       53.30      -65.17     66.20 o 
  -2   9  13      311.43      421.94    102.27 o 
  -1   9  13       10.33       54.62     42.94 o 
   0   9  13       52.07       36.12     59.24 o 
   1   9  13       92.67       48.50     37.61 o 
   2   9  13     1020.30      947.49    146.24 o 
   3   9  13      142.53       88.11     95.99 o 
   4   9  13      443.09      429.43    137.58 o 
  -4  10  13      233.74      185.90     85.52 o 
  -3  10  13      156.74      212.05    113.92 o 
  -2  10  13     1381.14     1413.19    178.01 o 
  -1  10  13      867.36      774.63     94.67 o 
   0  10  13      386.21      536.10     68.42 o 
   1  10  13     1435.06     1188.54    125.43 o 
   2  10  13      485.93      538.50    125.99 o 
   3  10  13        7.01       85.34     87.74 o 
  -4  11  13       26.58      175.74     83.50 o 
  -3  11  13      353.52      463.03    151.44 o 
  -2  11  13       78.51       78.96     58.10 o 
  -1  11  13       17.60      -10.99     42.28 o 
   0  11  13        0.95       32.08     35.29 o 
   1  11  13      224.00      217.91     84.33 o 
   2  11  13        2.94      -26.40     63.85 o 
   3  11  13      693.34      774.71    166.30 o 
  -4  12  13       19.82      196.08    220.89 o 
  -3  12  13      287.08      323.68    100.45 o 
  -2  12  13       88.67      111.63     64.55 o 
  -1  12  13      120.20      117.83     52.80 o 
   0  12  13       17.82       10.46     61.58 o 
   1  12  13      301.10      270.83     90.80 o 
   2  12  13        2.43       88.63     91.82 o 
   3  12  13        0.07      170.98     99.31 o 
  -4  13  13       17.75       48.47    188.48 o 
  -3  13  13      473.90      418.18    113.40 o 
  -2  13  13       34.85       38.19     82.58 o 
  -1  13  13       56.95       94.90     51.08 o 
   0  13  13        2.23       17.12     40.40 o 
   1  13  13      495.99      616.69    122.65 o 
   2  13  13       99.88       46.83     88.01 o 
   3  13  13      716.81      779.27    189.21 o 
  -3  14  13      129.78      248.20     93.59 o 
  -2  14  13       52.64       79.91     65.18 o 
  -1  14  13      637.61      774.96     98.39 o 
   0  14  13      539.83      677.06    142.91 o 
   1  14  13      167.30      225.02    101.88 o 
   2  14  13       19.72     -107.68    107.68 o 
  -3  15  13       12.22      -53.90     77.87 o 
  -2  15  13        1.37        2.56     55.10 o 
  -1  15  13       35.71      168.34     58.63 o 
   0  15  13       60.60       68.53     66.39 o 
   1  15  13       24.97       12.04     68.59 o 
   2  15  13       66.89      -11.62     74.54 o 
  -2  16  13       95.48      182.94     80.61 o 
  -1  16  13       82.54       19.02    146.49 o 
   0  16  13      111.31       46.49     82.77 o 
   1  16  13       25.57       24.59     84.36 o 
  -1  17  13       50.21      -36.68    108.26 o 
   0  17  13       29.62       39.23     82.62 o 
   1  17  13        2.74      216.55    105.12 o 
  -4   0  14      284.44      241.65    139.20 o 
  -2   0  14       57.06       13.39     88.44 o 
   0   0  14       61.79      303.44    129.37 o 
   2   0  14      124.56      142.58     83.04 o 
   4   0  14      272.98      243.44    174.52 o 
  -5   1  14      297.94      329.86    120.96 o 
  -4   1  14      262.21      626.57    143.98 o 
  -3   1  14      308.57      490.11    120.49 o 
  -2   1  14      137.71      193.09     84.82 o 
  -1   1  14      823.48      947.85    145.94 o 
   0   1  14      445.29      438.53     73.62 o 
   1   1  14     1657.75     1650.08    153.64 o 
   2   1  14      176.20      214.16     60.45 o 
   3   1  14     1237.39     1241.82    150.05 o 
   4   1  14       56.09       81.94    161.63 o 
  -5   2  14      133.25      210.27    110.81 o 
  -4   2  14      123.16      156.43     87.74 o 
  -3   2  14      454.41      417.28    113.48 o 
  -2   2  14     1723.67     1603.12    200.98 o 
  -1   2  14     1860.42     1872.12    211.31 o 
   0   2  14      800.64      742.59     93.38 o 
   1   2  14       21.30      -15.22     41.40 o 
   2   2  14       15.48       11.22     42.83 o 
   3   2  14        3.77        7.22     44.92 o 
   4   2  14      105.83     -183.10    183.10 o 
  -5   3  14      214.99       62.08     80.69 o 
  -4   3  14       94.41       46.28     68.94 o 
  -3   3  14      352.84      461.45    123.37 o 
  -2   3  14       11.15       82.68     68.34 o 
  -1   3  14      393.99      482.49    110.25 o 
   0   3  14     1216.31     1253.67    122.65 o 
   1   3  14      124.65      242.70     51.42 o 
   2   3  14      538.15      472.29     76.51 o 
   3   3  14      223.71      264.29    106.29 o 
   4   3  14      181.52       37.55     95.74 o 
  -5   4  14       81.22       43.61     80.06 o 
  -4   4  14        2.39      -72.04     75.33 o 
  -3   4  14      112.34      123.97     79.17 o 
  -2   4  14      106.82       63.75     99.18 o 
  -1   4  14        7.34      -20.49     52.59 o 
   0   4  14       12.54       28.19     50.81 o 
   1   4  14      655.48      746.54     88.80 o 
   2   4  14      293.32      344.68     76.82 o 
   3   4  14      713.57      885.07    136.43 o 
   4   4  14        5.69       50.42     87.42 o 
  -5   5  14      214.20      137.16     94.47 o 
  -4   5  14      470.72      745.42    145.64 o 
  -3   5  14      122.17       23.81     72.53 o 
  -2   5  14        0.54       35.25     61.04 o 
  -1   5  14       10.90       15.13     62.11 o 
   0   5  14      444.55      474.53     62.45 o 
   1   5  14        4.22      -39.85     39.85 o 
   2   5  14     1081.42     1209.24    135.20 o 
   3   5  14        2.95      -56.77    111.21 o 
   4   5  14      128.01      280.14    152.01 o 
  -5   6  14       69.01       68.51     82.60 o 
  -4   6  14      246.72      152.82     89.43 o 
  -3   6  14      676.77      825.99    154.35 o 
  -2   6  14      911.43     1078.22    156.23 o 
  -1   6  14      925.84      818.73    162.87 o 
   0   6  14     1525.01     1446.18    116.42 o 
   1   6  14      125.63       73.06     44.73 o 
   2   6  14       84.53       40.88     55.56 o 
   3   6  14       86.48       18.66     76.98 o 
   4   6  14       57.86       92.00     95.19 o 
  -5   7  14      113.54       55.99     73.34 o 
  -4   7  14      175.67      314.14    130.63 o 
  -3   7  14      279.68      266.08    113.74 o 
  -2   7  14       54.08      -14.00     53.31 o 
  -1   7  14      837.21     1014.33    147.75 o 
   0   7  14       60.08       48.38     38.70 o 
   1   7  14     1535.25     1392.79    129.75 o 
   2   7  14       21.60       -0.76     45.33 o 
   3   7  14      400.97      382.60    163.44 o 
   4   7  14       38.19      238.47    121.09 o 
  -4   8  14      384.60      431.01    121.51 o 
  -3   8  14       71.47      119.59     81.79 o 
  -2   8  14      133.84       -0.31     66.55 o 
  -1   8  14      577.72      739.72    117.45 o 
   0   8  14       25.29       70.29     44.28 o 
   1   8  14      174.27      261.10     57.46 o 
   2   8  14      153.43      119.38     95.43 o 
   3   8  14       34.49      -33.75     71.80 o 
  -4   9  14      244.96      221.91     95.69 o 
  -3   9  14       53.84       69.17     68.19 o 
  -2   9  14      418.45      413.17    100.49 o 
  -1   9  14       85.64      113.23     70.25 o 
   0   9  14        3.48      128.48     50.36 o 
   1   9  14      675.52      611.21    119.65 o 
   2   9  14       17.03      -73.29     73.29 o 
   3   9  14      746.21      553.59    140.76 o 
  -4  10  14      119.61      130.57     81.31 o 
  -3  10  14      939.18      818.58    157.56 o 
  -2  10  14      563.64      449.16    111.50 o 
  -1  10  14     1846.45     1853.70    202.80 o 
   0  10  14       50.52       61.81     41.53 o 
   1  10  14      359.63      448.87     88.69 o 
   2  10  14      104.22       75.12     73.85 o 
   3  10  14        4.97      -56.87     85.72 o 
  -4  11  14       11.34       65.80     81.17 o 
  -3  11  14      153.25      132.15     85.07 o 
  -2  11  14       69.03       84.36     68.34 o 
  -1  11  14       76.52       91.42     62.77 o 
   0  11  14      542.83      492.13     85.34 o 
   1  11  14       24.16      154.50     82.66 o 
   2  11  14      162.20      133.63     92.98 o 
   3  11  14      159.82      219.62    112.55 o 
  -3  12  14      105.74      164.27     87.22 o 
  -2  12  14      244.12      184.35     79.48 o 
  -1  12  14        9.07      -61.88     61.88 o 
   0  12  14       11.95       -9.84     39.16 o 
   1  12  14        4.24      119.01     80.59 o 
   2  12  14       57.52       30.95     77.63 o 
   3  12  14       54.41      127.10    103.68 o 
  -3  13  14      101.04       90.72     74.62 o 
  -2  13  14        3.59      -12.33     57.53 o 
  -1  13  14       33.34       76.55     62.90 o 
   0  13  14      261.10      165.96     92.89 o 
   1  13  14       10.61       94.43     91.02 o 
   2  13  14      787.42      743.31    167.48 o 
  -3  14  14      175.04       55.15     86.75 o 
  -2  14  14      268.15      329.92    110.17 o 
  -1  14  14      128.45       76.53     64.83 o 
   0  14  14      520.58      241.64    112.73 o 
   1  14  14       44.61       20.17     69.57 o 
   2  14  14       35.53       83.83     91.18 o 
  -2  15  14       93.69       51.63     70.28 o 
  -1  15  14      132.68      209.20    145.93 o 
   0  15  14       36.37      141.94    122.89 o 
   1  15  14      202.96      187.34    127.79 o 
  -1  16  14      166.96      201.44    184.79 o 
   0  16  14        1.64       -5.52    103.65 o 
   1  16  14       87.72       69.59    136.21 o 
  -5   0  15      227.07      142.41    139.36 o 
  -3   0  15      244.97      277.13    153.54 o 
  -1   0  15     1929.15     2089.44    331.06 o 
   1   0  15     2728.30     2968.07    368.33 o 
   3   0  15      693.90      848.63    189.30 o 
  -5   1  15      117.58      103.08     96.61 o 
  -4   1  15        4.02       55.75    119.68 o 
  -3   1  15      921.07      790.30    172.40 o 
  -2   1  15      341.83      204.80     96.01 o 
  -1   1  15      399.04      465.89    120.87 o 
   0   1  15     1362.29     1445.72    180.91 o 
   1   1  15       71.99      213.51     67.34 o 
   2   1  15      120.97      175.82     59.42 o 
   3   1  15      280.73      354.32     93.06 o 
   4   1  15        0.39      123.86    276.06 o 
  -5   2  15      173.76      267.75    124.57 o 
  -4   2  15      814.03      956.51    197.09 o 
  -3   2  15      576.70      705.01    148.22 o 
  -2   2  15     1240.07     1067.28    179.25 o 
  -1   2  15      867.36      914.84    156.73 o 
   0   2  15      434.31      583.88    114.53 o 
   1   2  15        8.10       -8.13     43.48 o 
   2   2  15      829.88      489.28     80.69 o 
   3   2  15      478.70      493.36    134.32 o 
   4   2  15      211.04      192.21    202.18 o 
  -5   3  15      145.93      153.18    103.05 o 
  -4   3  15      239.46      314.56    117.05 o 
  -3   3  15       56.52       74.60     78.15 o 
  -2   3  15      993.08      956.06    173.85 o 
  -1   3  15      729.94      627.81    133.88 o 
   0   3  15      386.68      473.45    118.20 o 
   1   3  15     1884.52     1723.16    169.90 o 
   2   3  15      339.45      305.45     68.41 o 
   3   3  15       34.58      104.62     76.83 o 
   4   3  15       70.54      224.30    163.80 o 
  -5   4  15       27.63      423.56    184.42 o 
  -4   4  15      468.74      412.05    128.81 o 
  -3   4  15      152.19      228.60    104.49 o 
  -2   4  15       21.63      198.86     89.66 o 
  -1   4  15       38.70      121.94    108.77 o 
   0   4  15     1484.35     1539.94    200.69 o 
   1   4  15      179.82      199.75     65.28 o 
   2   4  15     1200.44     1194.49    125.63 o 
   3   4  15       15.60       63.69     85.12 o 
   4   4  15      162.41      139.15    146.31 o 
  -4   5  15      592.12      449.10    208.33 o 
  -3   5  15       68.98      -34.98     70.18 o 
  -2   5  15      646.13      745.49    138.40 o 
  -1   5  15     1233.02     1049.75    162.30 o 
   0   5  15       29.86      182.47     79.55 o 
   1   5  15     1855.88     1916.61    150.21 o 
   2   5  15      747.05      673.12     91.01 o 
   3   5  15      193.35      110.47    156.20 o 
  -4   6  15      386.13      311.07    109.24 o 
  -3   6  15      145.34      223.61    106.46 o 
  -2   6  15      413.42      423.86    116.26 o 
  -1   6  15      782.69      802.67    148.50 o 
   0   6  15       10.88       55.39     65.82 o 
   1   6  15      227.97      229.44     59.36 o 
   2   6  15      353.00      434.33     96.96 o 
   3   6  15       53.92      -18.80     85.72 o 
  -4   7  15      106.20      220.32    107.59 o 
  -3   7  15     1597.75     1464.97    224.78 o 
  -2   7  15      113.72       92.78     76.22 o 
  -1   7  15     1254.54     1131.50    173.91 o 
   0   7  15      749.86      730.67    125.12 o 
   1   7  15        0.39      -23.49     39.42 o 
   2   7  15       93.84      234.42    135.08 o 
   3   7  15      496.53      584.39    173.97 o 
  -4   8  15        5.57       88.59    144.39 o 
  -3   8  15       87.49       67.35     74.17 o 
  -2   8  15       12.51       62.21     76.45 o 
  -1   8  15      736.08      724.11    140.97 o 
   0   8  15      361.10      436.38     90.38 o 
   1   8  15     1200.39     1231.30    115.78 o 
   2   8  15        0.96      129.41     89.18 o 
   3   8  15      417.13      502.02    185.90 o 
  -4   9  15       54.95        4.78     70.65 o 
  -3   9  15      103.69       97.92     77.06 o 
  -2   9  15      583.87      568.78    144.63 o 
  -1   9  15      168.52      255.67     85.17 o 
   0   9  15     1331.02     1089.05    132.08 o 
   1   9  15        0.28       47.63     48.48 o 
   2   9  15      777.84      753.66    151.65 o 
   3   9  15        0.78      -74.90     81.31 o 
  -4  10  15       11.22       -6.78     76.28 o 
  -3  10  15      707.78      574.08    138.75 o 
  -2  10  15      359.09      546.21    125.83 o 
  -1  10  15       69.88      102.38     73.97 o 
   0  10  15      269.06      224.67     79.71 o 
   1  10  15      193.85      412.98    105.92 o 
   2  10  15       29.80      163.47     91.52 o 
   3  10  15      394.41      579.22    154.66 o 
  -3  11  15       66.22      116.45     92.77 o 
  -2  11  15      465.97      453.79    134.20 o 
  -1  11  15      357.27      512.27    115.74 o 
   0  11  15      206.11      582.26    252.14 o 
   1  11  15      172.50      349.96    126.16 o 
   2  11  15        2.71      -63.97     98.73 o 
  -3  12  15      153.46      160.62     92.58 o 
  -2  12  15        0.07       60.40     72.44 o 
  -1  12  15      335.75      281.24     99.14 o 
   0  12  15      328.89      649.71    222.05 o 
   1  12  15        6.79       45.54     88.03 o 
   2  12  15      134.32      169.87    101.80 o 
  -3  13  15        0.13       36.63     76.14 o 
  -2  13  15        6.28       34.97     64.26 o 
  -1  13  15      296.72      409.89    133.18 o 
   0  13  15       16.02       22.53    126.63 o 
   1  13  15      162.71       38.22     82.27 o 
   2  13  15        0.26       20.76    180.38 o 
  -2  14  15       72.57       52.96     72.12 o 
  -1  14  15       73.31      205.98    143.69 o 
   0  14  15       71.80       64.88    133.69 o 
   1  14  15       71.16       74.24    130.48 o 
  -1  15  15      177.91      159.75    146.56 o 
   0  15  15      116.29      168.09    162.05 o 
  -4   0  16       11.82        6.74    169.96 o 
  -2   0  16      183.52      209.33    131.16 o 
   0   0  16     2941.07     2803.00    424.81 o 
   2   0  16     1191.73     1382.01    208.66 o 
  -4   1  16      290.65      552.75    159.25 o 
  -3   1  16      379.51      430.46    138.25 o 
  -2   1  16      290.01      558.33    139.20 o 
  -1   1  16     1170.67     1177.75    188.04 o 
   0   1  16       43.06      112.59     77.04 o 
   1   1  16      179.44      181.19     66.86 o 
   2   1  16       79.58        8.30     44.18 o 
   3   1  16       95.57       77.54     88.97 o 
  -4   2  16      200.23      383.98    140.63 o 
  -3   2  16      121.93      106.78     88.69 o 
  -2   2  16      166.83      499.78    162.68 o 
  -1   2  16      176.17      234.74     95.67 o 
   0   2  16        5.50      -44.76     84.14 o 
   1   2  16        1.27       65.47     59.77 o 
   2   2  16      120.34       61.99     47.67 o 
   3   2  16      104.12      122.73     99.48 o 
  -4   3  16       60.26       81.40     90.44 o 
  -3   3  16      463.56      595.29    150.81 o 
  -2   3  16      393.88      506.99    134.85 o 
  -1   3  16      308.92      407.70    117.82 o 
   0   3  16      235.16      242.17    132.66 o 
   1   3  16       10.54      -21.20     43.99 o 
   2   3  16       45.10      335.12    150.78 o 
   3   3  16      270.34      274.28    122.62 o 
  -4   4  16        0.48      173.47    102.73 o 
  -3   4  16      101.06       -1.12     65.06 o 
  -2   4  16       87.03      151.54     95.82 o 
  -1   4  16     1461.43     1242.28    188.27 o 
   0   4  16       40.48       51.01     66.81 o 
   1   4  16     2167.70     2147.22    194.01 o 
   2   4  16        2.42       34.02     46.19 o 
   3   4  16      310.48      472.17    153.09 o 
  -4   5  16        2.50       79.66     94.04 o 
  -3   5  16      623.40      505.12    167.24 o 
  -2   5  16      306.75      279.33    105.30 o 
  -1   5  16      176.17      294.37    137.90 o 
   0   5  16      319.22      512.78    116.16 o 
   1   5  16       36.12      134.97     60.59 o 
   2   5  16        9.11       16.31     58.21 o 
   3   5  16      142.96      -98.72     98.72 o 
  -4   6  16      275.77      511.68    152.61 o 
  -3   6  16      237.16      147.56     99.29 o 
  -2   6  16      182.60      242.82     95.49 o 
  -1   6  16        0.61       66.12     71.72 o 
   0   6  16       52.44       73.45     68.58 o 
   1   6  16      198.45      177.74     61.81 o 
   2   6  16      229.88      229.55    111.56 o 
   3   6  16      269.16      225.54    124.44 o 
  -4   7  16       39.10       79.20     94.81 o 
  -3   7  16      793.18      851.27    183.12 o 
  -2   7  16      446.21      588.18    131.82 o 
  -1   7  16       85.88      178.66     94.73 o 
   0   7  16        1.23      -25.23     62.54 o 
   1   7  16        1.33      -51.59     51.59 o 
   2   7  16      241.18      280.57    101.11 o 
   3   7  16       98.96       85.68    120.39 o 
  -4   8  16       17.27      -28.30     77.66 o 
  -3   8  16      302.93      284.25    116.47 o 
  -2   8  16      170.94       65.31     96.21 o 
  -1   8  16        5.98      -19.93    101.54 o 
   0   8  16     1781.95     1865.38    231.53 o 
   1   8  16        8.82       88.72     85.37 o 
   2   8  16      864.90      890.38    159.97 o 
   3   8  16       32.18      142.52     99.14 o 
  -3   9  16       37.45      -24.07     75.40 o 
  -2   9  16       13.00       70.61     80.65 o 
  -1   9  16      287.24      301.21    104.33 o 
   0   9  16       22.96       89.01     73.77 o 
   1   9  16       43.88      -96.61     96.61 o 
   2   9  16       47.19      -23.27     74.52 o 
  -3  10  16       19.40      -40.59     85.15 o 
  -2  10  16       59.19       46.07     73.85 o 
  -1  10  16       18.57      124.18     76.43 o 
   0  10  16      150.31      256.00     94.71 o 
   1  10  16        3.18      -43.57    111.74 o 
   2  10  16       56.89      415.47    222.95 o 
  -3  11  16      115.89      116.46     99.47 o 
  -2  11  16      274.63      291.62    113.73 o 
  -1  11  16      264.83      290.29    146.87 o 
   0  11  16       38.15      149.27     88.56 o 
   1  11  16       12.75      -16.15    108.95 o 
   2  11  16        9.24       35.77    101.96 o 
  -2  12  16       53.19      271.09    129.47 o 
  -1  12  16      370.44      417.61    115.19 o 
   0  12  16       56.91       40.94    223.00 o 
   1  12  16      998.27     1105.00    322.33 o 
  -2  13  16      210.54      315.96    133.55 o 
  -1  13  16        8.61      114.74    100.47 o 
   0  13  16      259.48      351.46    214.56 o 
   1  13  16        9.76       15.63    126.07 o 
  -1  14  16       15.09      -60.44    132.14 o 
   0  14  16        2.80      -22.60    130.39 o 
  -3   0  17      962.52     1238.07    349.61 o 
  -1   0  17     1652.73     1763.35    347.52 o 
   1   0  17     3132.49     2686.01    412.16 o 
   3   0  17      316.89      513.69    214.03 o 
  -4   1  17       94.12       39.08     90.32 o 
  -3   1  17      303.16      275.64    125.82 o 
  -2   1  17       10.07      -25.79     76.96 o 
  -1   1  17       34.19      148.19     89.05 o 
   0   1  17        1.62       69.63     69.80 o 
   1   1  17      145.57       35.66     56.40 o 
   2   1  17      280.63      253.41    103.36 o 
   3   1  17      236.67      277.25    248.70 o 
  -4   2  17        4.89       16.68     83.76 o 
  -3   2  17        1.52       14.36     77.15 o 
  -2   2  17       64.55      -42.68     72.85 o 
  -1   2  17      109.26      271.20    123.65 o 
   0   2  17        3.03       52.69    100.11 o 
   1   2  17      299.22      277.15     90.59 o 
   2   2  17        7.31      120.29     77.24 o 
   3   2  17        2.89      145.98    213.21 o 
  -4   3  17      433.90      397.14    148.77 o 
  -3   3  17      236.48      239.61    118.97 o 
  -2   3  17       84.99       -7.75     67.70 o 
  -1   3  17       90.71       62.52     73.15 o 
   0   3  17      144.64      163.09    107.24 o 
   1   3  17       62.64      219.03     89.51 o 
   2   3  17      344.13      237.65     89.15 o 
   3   3  17      115.99       -1.81    104.08 o 
  -4   4  17       58.92      269.33    127.22 o 
  -3   4  17        8.68      -48.14     84.87 o 
  -2   4  17     1840.55     1752.39    257.63 o 
  -1   4  17       19.36      -31.29     62.85 o 
   0   4  17     1863.54     2156.56    260.79 o 
   1   4  17       40.33        1.46     60.14 o 
   2   4  17     1045.75      982.47    162.74 o 
   3   4  17        0.67      162.69    143.11 o 
  -4   5  17      104.08       99.82    104.43 o 
  -3   5  17      152.95      151.57     97.72 o 
  -2   5  17        6.23      -55.82     84.92 o 
  -1   5  17      190.03      138.55     88.29 o 
   0   5  17      194.30       88.41     90.82 o 
   1   5  17      105.57      152.40     80.35 o 
   2   5  17       39.79       21.15     88.34 o 
   3   5  17      156.22      277.07    177.87 o 
  -3   6  17        5.59       -3.87     78.25 o 
  -2   6  17        9.12      -46.63     71.51 o 
  -1   6  17      186.22      153.89     89.48 o 
   0   6  17       99.11       39.74     64.74 o 
   1   6  17       11.40       -1.43     62.25 o 
   2   6  17        4.22       71.88    123.99 o 
  -3   7  17      238.24       95.79     96.06 o 
  -2   7  17      320.61      223.43    122.52 o 
  -1   7  17       30.53        0.47     59.12 o 
   0   7  17        1.48      139.48    168.77 o 
   1   7  17       71.84      112.16     84.62 o 
   2   7  17       90.80      149.19    171.62 o 
  -3   8  17      282.18      186.34    105.00 o 
  -2   8  17      114.13       64.42     77.45 o 
  -1   8  17      832.37     1048.88    267.09 o 
   0   8  17      184.48      169.84     85.69 o 
   1   8  17      707.13      532.05    211.59 o 
   2   8  17       11.96      -74.73    123.58 o 
  -3   9  17       26.72        8.65     72.38 o 
  -2   9  17       50.74      -10.56     84.47 o 
  -1   9  17       17.26      -11.87     77.19 o 
   0   9  17        5.58       20.26     64.06 o 
   1   9  17       42.20      -21.51    164.96 o 
   2   9  17      202.39       93.71    150.63 o 
  -3  10  17       87.96      119.22    136.78 o 
  -2  10  17        6.89       12.00     66.89 o 
  -1  10  17       27.86       54.58     80.21 o 
   0  10  17        1.02      -26.35     76.65 o 
   1  10  17      113.96       16.71    112.21 o 
  -2  11  17      129.36       91.03     89.35 o 
  -1  11  17        9.69      185.02    137.36 o 
   0  11  17        0.35       24.45    104.96 o 
   1  11  17       25.96      247.66    220.23 o 
  -1  12  17       15.35        3.83     78.91 o 
   0  12  17      572.68      616.19    229.57 o 
  -2   0  18     1368.20     1390.62    314.28 o 
   0   0  18      421.63      641.25    188.12 o 
   2   0  18      124.29      107.26    119.86 o 
  -3   1  18        5.44       -8.47     81.80 o 
  -2   1  18       47.01      124.88     98.59 o 
  -1   1  18      271.11      306.26    117.58 o 
   0   1  18      166.26       40.48     82.04 o 
   1   1  18        7.89       -5.33     56.53 o 
   2   1  18      410.99      317.50    116.91 o 
  -3   2  18       22.90      209.22    168.11 o 
  -2   2  18       39.21       35.28     81.86 o 
  -1   2  18       92.80      -26.26     67.71 o 
   0   2  18       17.73      106.26    118.96 o 
   1   2  18      143.67      178.13     96.54 o 
   2   2  18       28.96      152.51     97.50 o 
  -3   3  18      157.28      269.16    123.10 o 
  -2   3  18       42.09     -100.12    100.12 o 
  -1   3  18        0.50      121.22     78.28 o 
   0   3  18      591.59      804.04    163.32 o 
   1   3  18      339.10      400.56    106.90 o 
   2   3  18      424.83      387.61    130.91 o 
  -3   4  18      363.44      344.66    141.74 o 
  -2   4  18       21.77       82.13     95.04 o 
  -1   4  18      861.26      826.97    170.05 o 
   0   4  18        5.03       -5.18     63.47 o 
   1   4  18       45.79      227.29     91.33 o 
   2   4  18      117.74      162.42    155.16 o 
  -3   5  18       64.31      -31.05     85.45 o 
  -2   5  18      177.44      176.73    101.77 o 
  -1   5  18       29.61       78.88     78.50 o 
   0   5  18      310.66      151.57     89.96 o 
   1   5  18      318.53      102.13     95.19 o 
   2   5  18      109.79      166.50    140.15 o 
  -3   6  18       68.31      241.50    123.95 o 
  -2   6  18       29.28       96.40     90.51 o 
  -1   6  18      140.77       86.50     82.71 o 
   0   6  18        3.39       42.85     71.67 o 
   1   6  18       17.44       23.95     83.67 o 
   2   6  18      103.86       52.49    136.99 o 
  -3   7  18       23.14       49.89    100.80 o 
  -2   7  18       83.41       88.78     98.97 o 
  -1   7  18        4.91      -15.24     67.74 o 
   0   7  18       73.22      170.41    120.01 o 
   1   7  18       77.00      215.36    156.27 o 
   2   7  18      152.09       64.56    147.80 o 
  -2   8  18      745.80     1046.17    192.26 o 
  -1   8  18      113.63      254.59    193.38 o 
   0   8  18      524.52      238.56     99.68 o 
   1   8  18       11.50        4.96    110.60 o 
  -2   9  18        4.80      -46.82    105.07 o 
  -1   9  18      131.32      127.50     91.44 o 
   0   9  18      111.78      147.09    105.70 o 
   1   9  18      122.88      129.96    155.37 o 
  -2  10  18      177.57      110.55    106.46 o 
  -1  10  18        0.19      -37.33     77.42 o 
   0  10  18        9.06       -0.64    107.20 o 
  -1  11  18       32.92      404.24    216.11 o 
   0  11  18       27.94       53.74    128.67 o 
  -3   0  19      596.96      765.18    290.98 o 
  -1   0  19      686.64      737.26    238.15 o 
   1   0  19      178.81       74.38    104.76 o 
  -3   1  19       76.49      149.87    111.97 o 
  -2   1  19      391.03      288.26    113.57 o 
  -1   1  19       10.49       15.06     70.77 o 
   0   1  19     1052.44     1036.58    183.15 o 
   1   1  19      332.56      194.05     89.71 o 
   2   1  19       11.61        2.32     73.11 o 
  -3   2  19      133.08      175.72    115.74 o 
  -2   2  19        8.90       91.45     91.32 o 
  -1   2  19       52.98      -49.22     74.53 o 
   0   2  19       10.33      186.10    202.00 o 
   1   2  19      402.51      189.17     87.87 o 
   2   2  19      112.96       10.12     79.02 o 
  -3   3  19       33.02      107.11    112.76 o 
  -2   3  19        6.37      -53.46     82.34 o 
  -1   3  19      241.02      107.48     90.02 o 
   0   3  19      151.34       61.76     76.72 o 
   1   3  19      152.90      225.32     92.75 o 
  -3   4  19        7.61       33.95     99.91 o 
  -2   4  19      656.29      751.59    167.89 o 
  -1   4  19        1.05       59.39     82.14 o 
   0   4  19      329.15      270.30    106.75 o 
   1   4  19       30.31       56.96    105.17 o 
  -2   5  19      115.90       34.47     86.28 o 
  -1   5  19      545.17      479.68    139.76 o 
   0   5  19        2.40        4.47     69.79 o 
   1   5  19      110.28       78.81     95.29 o 
  -2   6  19       19.34      -98.21     98.21 o 
  -1   6  19      224.14      190.36     96.64 o 
   0   6  19       31.58       19.85     70.02 o 
   1   6  19      220.40      388.41    195.15 o 
  -2   7  19      382.66      238.65    124.07 o 
  -1   7  19       29.46      -12.79     91.35 o 
   0   7  19      373.22      193.16    101.54 o 
   1   7  19      574.26      383.07    207.40 o 
  -1   8  19      308.15      136.58     95.32 o 
   0   8  19       89.68      -65.93    206.89 o 
  -2   0  20      255.23      266.42    182.04 o 
   0   0  20        6.79     -125.12    125.12 o 
  -2   1  20       17.77        3.77     71.57 o 
  -1   1  20      146.36      311.27    123.50 o 
   0   1  20       17.85      -24.87     79.24 o 
   1   1  20       64.04       40.38     70.65 o 
  -2   2  20        4.04       90.67    100.34 o 
  -1   2  20      381.12      283.10    120.67 o 
   0   2  20      190.24      236.97    105.12 o 
  -2   3  20      381.49      609.53    204.54 o 
  -1   3  20       54.76      -64.59     91.86 o 
   0   3  20      135.64      158.62     97.02 o 
  -1   4  20       66.30       -2.31    101.79 o 
   0   4  20       19.18      250.59    111.98 o 
  -1   5  20        5.51       -7.85     76.36 o 
   0   5  20      127.30       69.49     98.97 o 
                                                 
